# Supplementary material for: Genome-wide association analysis of chronic lymphocytic leukaemia, Hodgkin lymphoma and multiple myeloma identifies pleiotropic risk loci
Source: Sci Rep. 2017 Jan 23;7:41071. doi: 10.1038/srep41071 (PMC5253627; doi:10.1038/srep41071)
Supplement: Supplementary Table 4 [file srep41071-s2.xls]

## Sheet: Sheet1
Supplementary Table 4: HaploReg results showing enrichment of regulatory elements in primary haematopoietic stem cells and GM12878 cells
chr	pos	variant	Ref	Alt	EUR	ChromHMM	Segway	Regulome DB Score	Promoter	Enhancer	DNAse	Proteins	Motifs	GENCODE	dbSNP
2	25620477	rs1865693	G	A	0.3	13_Heterochrom/lo	Low	4				P300	5 altered motifs	DTNB	intronic
2	25620900	rs17046986	C	T	0.3	13_Heterochrom/lo	Low	1f		BLD	LNG			DTNB	intronic
2	25621530	rs7571570	C	T	0.3	7_Weak_Enhancer	EnhWF	1f		BLD, BONE		ZNF263	CEBPB	DTNB	intronic
2	25623590	rs1369704	T	C	0.31	4_Strong_Enhancer	TssF	1f	BLD	14 organs	4 organs		GR	DTNB	intronic
2	25623749	rs2384232	G	A	0.3	4_Strong_Enhancer	TssF	1f	BLD	10 organs	SKIN,LNG,BLD			DTNB	intronic
2	25624186	rs10206012	G	A	0.3	4_Strong_Enhancer	TssF	1d				POL2	9 altered motifs	DTNB	intronic
2	25625005	rs6546148	A	G	0.31	4_Strong_Enhancer	Tss	1f	BLD	8 organs	BLD	POL2	NRSF,SRF	DTNB	intronic
2	25625859	rs7583617	T	C	0.3	4_Strong_Enhancer	Tss	1f	BLD	BLD, THYM			Pou2f2	DTNB	intronic
2	25626236	rs7570164	C	T	0.3	4_Strong_Enhancer	Tss	2b	BLD	BLD, THYM	BLD	POL2	4 altered motifs	DTNB	intronic
2	25626385	rs7586918	T	C	0.3	4_Strong_Enhancer	Tss	1f	BLD	BLD, THYM	5 organs	8 bound proteins		DTNB	intronic
2	25627916	rs12622767	A	G	0.34	7_Weak_Enhancer	TssF	7	BLD	BLD, GI			DEC,Nkx2,OTX	DTNB	intronic
2	25628897	rs6756177	G	A	0.33	7_Weak_Enhancer	EnhWF	5	BLD	BLD, THYM	BLD,BLD	GATA1	4 altered motifs	DTNB	intronic
2	25629438	rs6546149	C	G	0.33	7_Weak_Enhancer	EnhWF	6		BLD			CEBPA	DTNB	intronic
2	111856057	rs4533473	G	A	0.18	12_Repressed	ReprW	7					TCF4	AC096670.3	intronic
2	111856293	rs12711846	A	G	0.18	12_Repressed	ReprW	6					Foxo,GATA	AC096670.3	intronic
2	111856773	rs2018707	T	C	0.21	12_Repressed	Repr	5		4 organs			PRDM1,TATA,Zbtb3	AC096670.3	intronic
2	231127278	rs55801034	A	G	0.24	7_Weak_Enhancer	DnaseU	5	BLD		BLD,BLD,BLD			SP140	intronic
2	231131521	rs11693437	A	G	0.23	5_Strong_Enhancer	EnhF	4	BLD		BLD,BLD,BLD	PU1	4 altered motifs	SP140	intronic
2	231144578	rs149207840	8-mer	T	0.23	11_Weak_Txn	Low	7					10 altered motifs	SP140	intronic
2	231148009	rs11689231	A	G	0.23	11_Weak_Txn	Pol2	1f						SP140	intronic
2	231149549	rs17330341	A	G	0.23	11_Weak_Txn	ElonW	5					7 altered motifs	SP140	intronic
2	231150052	rs1972707	T	C	0.23	11_Weak_Txn	ElonW	7					AP-1,HNF1	SP140	intronic
2	231172539	rs113524366	A	G	0.23	11_Weak_Txn	Gen3'	7	FAT				Mef2,PTF1-beta	SP140	intronic
3	27757018	rs2371108	G	T	0.4	12_Repressed	FaireW	4	7 organs	11 organs	6 organs		Zic	421bp 3' of EOMES
3	27758274	rs2371109	G	T	0.45	12_Repressed	FaireW	5	ESDR, BLD, BRN	4 organs			FXR,NF-Y	EOMES	3'-UTR
3	27758275	rs2887944	G	T	0.44	12_Repressed	FaireW	5	ESDR, BLD, BRN	4 organs			FXR,TCF4	EOMES	3'-UTR
3	27759338	rs9866625	C	A	0.42	12_Repressed	FaireW	6	ESDR, BRN	4 organs	ESC		6 altered motifs	EOMES	intronic
3	27764623	rs3806624	A	G	0.47	3_Poised_Promoter	PromP	4	10 organs	19 organs	11 organs	SUZ12	VDR	416bp 5' of EOMES
3	27769551	rs34269949	A	C	0.47	12_Repressed	Repr	4	ESDR	6 organs				5.3kb 5' of EOMES
3	27772014	rs1353286	T	G	0.46	12_Repressed	ReprW	2b	ESC, ESDR, SKIN	16 organs	ESDR,ESC,IPSC	CEBPB,SUZ12	4 altered motifs	7.8kb 5' of EOMES
3	27774245	rs6801231	G	A	0.38	13_Heterochrom/lo	Quies	7						10kb 5' of EOMES
3	27777779	rs9880772	G	A	0.46	13_Heterochrom/lo	Quies	6					Gfi1,Mef2,Zfp105	14kb 5' of EOMES
3	27779362	rs12635205	A	G	0.49	13_Heterochrom/lo	Quies	6					4 altered motifs	15kb 5' of EOMES
3	27783015	rs13327021	C	T	0.38	13_Heterochrom/lo	Quies	6					Foxa,Smad	19kb 5' of EOMES
3	27783476	rs4680838	A	G	0.47	13_Heterochrom/lo	Quies	7						19kb 5' of EOMES
3	27784997	rs9310852	A	G	0.46	13_Heterochrom/lo	Quies	7						21kb 5' of EOMES
3	27788780	rs11129295	C	T	0.39	13_Heterochrom/lo	Quies	7					Foxp1,Nanog	25kb 5' of EOMES
3	27791614	rs12330493	T	G	0.39	13_Heterochrom/lo	Quies	7		5 organs			E2F,TATA	27kb 5' of EOMES
3	27793632	rs6773363	T	C	0.46	13_Heterochrom/lo	Quies	7					12 altered motifs	29kb 5' of EOMES
3	27793862	rs6806966	C	T	0.39	13_Heterochrom/lo	Quies	6					4 altered motifs	30kb 5' of EOMES
3	27794907	rs13093489	C	A	0.37	13_Heterochrom/lo	Quies	7		BLD				31kb 5' of EOMES
3	27795157	rs7371953	C	T	0.37	13_Heterochrom/lo	Quies	7						31kb 5' of EOMES
3	27795397	rs12497690	A	C	0.39	13_Heterochrom/lo	Quies	7					TATA	31kb 5' of EOMES
3	27797810	rs12493245	G	A	0.34	13_Heterochrom/lo	Quies	6		4 organs	SKIN		Homez	34kb 5' of EOMES
3	27798071	rs4680843	G	A	0.34	13_Heterochrom/lo	Quies	7		4 organs	CRVX		Hoxd10,Mef2	34kb 5' of EOMES
3	27798172	rs4680844	A	T	0.34	13_Heterochrom/lo	Quies	7		4 organs	CRVX		Evi-1	34kb 5' of EOMES
3	41750260	rs6599167	A	G	0.19	13_Heterochrom/lo	Quies	7					CEBPB,TCF11::MafG	ULK4	intronic
3	41750323	rs6599168	T	C	0.2	13_Heterochrom/lo	Quies	7					GR,p300	ULK4	intronic
3	41750973	rs6771928	G	A	0.17	13_Heterochrom/lo	Quies	6					HNF4,RXRA,SP1	ULK4	intronic
3	41750989	rs6763508	T	C	0.19	13_Heterochrom/lo	Quies	6					Maf	ULK4	intronic
3	41751005	rs6809328	A	C	0.19	13_Heterochrom/lo	Quies	7					LUN-1	ULK4	intronic
3	41751147	rs6794074	A	G	0.19	13_Heterochrom/lo	Quies	7					Pitx2,STAT	ULK4	intronic
3	41751324	rs6794211	A	T	0.2	13_Heterochrom/lo	Quies	7						ULK4	intronic
3	41751333	rs6781529	C	T	0.2	13_Heterochrom/lo	Quies	7					Foxl1,p53	ULK4	intronic
3	41752845	rs73069356	G	A	0.17	7_Weak_Enhancer	Low	4		15 organs	4 organs	ERALPHA_A	Eomes,INSM1,Sp4	ULK4	intronic
3	41753319	rs73069357	T	G	0.17	7_Weak_Enhancer	EnhW	2b		13 organs	12 organs	EBF1	7 altered motifs	ULK4	intronic
3	41753647	rs9848754	C	T	0.19	13_Heterochrom/lo	Low	7		7 organs				ULK4	intronic
3	41753648	rs4616614	T	G	0.19	13_Heterochrom/lo	Low	7		7 organs			Foxl1,YY1	ULK4	intronic
3	41753679	rs4408846	A	G	0.19	13_Heterochrom/lo	Low	6		7 organs			FAC1,Foxa	ULK4	intronic
3	41754422	rs1025646	A	T	0.19	13_Heterochrom/lo	Low	6					6 altered motifs	ULK4	intronic
3	41754514	rs6807015	T	C	0.19	13_Heterochrom/lo	Low	6					Homez,Nkx2,Sox	ULK4	intronic
3	41755359	rs9847006	T	C	0.19	13_Heterochrom/lo	Low	6					7 altered motifs	ULK4	intronic
3	41756064	rs9869282	A	G	0.19	13_Heterochrom/lo	Low	7					Ets	ULK4	intronic
3	41756965	rs61744388	C	T	0.19	13_Heterochrom/lo	Low	5		MUS	ESDR		RXRA,Znf143	ULK4	missense
3	41756986	rs61744385	A	T	0.19	13_Heterochrom/lo	Low	5		MUS	ESDR,ESDR		Myf,Smad4	ULK4	missense
3	41758418	rs9866759	T	C	0.19	13_Heterochrom/lo	Low	6	BLD				4 altered motifs	ULK4	intronic
3	41759191	rs17060938	T	C	0.19	13_Heterochrom/lo	Low	4			ESDR		ZEB1,p300	ULK4	intronic
3	41759525	rs9852303	C	T	0.19	13_Heterochrom/lo	Low	5						ULK4	intronic
3	41760331	rs11923562	G	T	0.19	13_Heterochrom/lo	Low	6					4 altered motifs	ULK4	intronic
3	41760625	rs3890604	C	T	0.19	13_Heterochrom/lo	Low	7					4 altered motifs	ULK4	intronic
3	41760895	rs1125203	T	C	0.19	13_Heterochrom/lo	Low	7					Maf,RFX5	ULK4	intronic
3	41761083	rs2371623	T	C	0.19	13_Heterochrom/lo	Low	7					8 altered motifs	ULK4	intronic
3	41761828	rs9825741	A	T	0.19	13_Heterochrom/lo	Low	6					4 altered motifs	ULK4	intronic
3	41762002	rs9863915	G	A	0.19	13_Heterochrom/lo	Low	7					5 altered motifs	ULK4	intronic
3	41762062	rs9826058	A	G	0.19	13_Heterochrom/lo	Low	6					BATF,HNF1,Sox	ULK4	intronic
3	41762206	rs9864217	G	A	0.19	13_Heterochrom/lo	Low	6						ULK4	intronic
3	41762217	rs9864331	G	A	0.19	13_Heterochrom/lo	Low	7					Hmx,Pax-4	ULK4	intronic
3	41762535	rs9830469	A	G	0.19	13_Heterochrom/lo	Low	7						ULK4	intronic
3	41763155	rs9869440	G	C	0.19	13_Heterochrom/lo	Quies	7					4 altered motifs	ULK4	intronic
3	41763711	rs17060961	A	G	0.19	13_Heterochrom/lo	Quies	5					4 altered motifs	ULK4	intronic
3	41764014	rs138239252	C	T	0.18	13_Heterochrom/lo	Quies	7					LUN-1	ULK4	intronic
3	41764300	rs9874975	G	A	0.19	13_Heterochrom/lo	Quies	6					4 altered motifs	ULK4	intronic
3	41765955	rs7651190	A	G	0.19	13_Heterochrom/lo	Quies	6					NF-E2,RP58	ULK4	intronic
3	41767154	rs9882329	T	C	0.19	13_Heterochrom/lo	Quies	7						ULK4	intronic
3	41767234	rs6801343	C	T	0.19	13_Heterochrom/lo	Quies	7					OTX	ULK4	intronic
3	41772718	rs6599170	C	G	0.19	13_Heterochrom/lo	Quies	7					Sox,TATA	ULK4	intronic
3	41774446	rs28755797	C	T	0.19	13_Heterochrom/lo	Quies	7					GR,SP1	ULK4	intronic
3	41775577	rs9854833	C	T	0.19	13_Heterochrom/lo	Quies	6					Zfp281,Zfp740	ULK4	intronic
3	41775786	rs9875083	T	A	0.19	13_Heterochrom/lo	Quies	7					Irf,PU.1	ULK4	intronic
3	41776350	rs6789260	G	C	0.19	13_Heterochrom/lo	Quies	5		4 organs	ESDR		5 altered motifs	ULK4	intronic
3	41777028	rs6781326	T	C	0.19	13_Heterochrom/lo	Quies	7					STAT	ULK4	intronic
3	41785513	rs73069390	C	T	0.17	13_Heterochrom/lo	Quies	6					Mef2	ULK4	intronic
3	41786009	rs6599175	T	C	0.19	13_Heterochrom/lo	Quies	6					Nkx3	ULK4	intronic
3	41786904	rs9847975	A	G	0.19	13_Heterochrom/lo	Quies	6					6 altered motifs	ULK4	intronic
3	41787009	rs73069392	C	T	0.19	13_Heterochrom/lo	Quies	7					Foxa,STAT	ULK4	intronic
3	41787233	rs73069394	G	A	0.19	13_Heterochrom/lo	Quies	6					4 altered motifs	ULK4	intronic
3	41787236	rs73069396	A	T	0.19	13_Heterochrom/lo	Quies	6					CIZ,EBF,Ik-2	ULK4	intronic
3	41788492	rs6599176	T	G	0.19	13_Heterochrom/lo	Quies	6					7 altered motifs	ULK4	intronic
3	41792655	rs17061431	T	C	0.19	13_Heterochrom/lo	Quies	6		THYM			6 altered motifs	ULK4	intronic
3	41794161	rs9868066	T	A	0.19	13_Heterochrom/lo	Quies	5		FAT, BLD	SKIN,SKIN		5 altered motifs	ULK4	intronic
3	41794937	rs7650227	T	G	0.19	13_Heterochrom/lo	Quies	7		FAT			CTCF,KAP1,Tgif1	ULK4	intronic
3	41795841	rs9867627	A	C	0.19	13_Heterochrom/lo	Quies	7						ULK4	intronic
3	41797504	rs73071304	G	C	0.17	13_Heterochrom/lo	Quies	7					Smad3,TATA	ULK4	intronic
3	41798038	rs57479675	C	T	0.19	13_Heterochrom/lo	Quies	6					Sox,TCF4,p300	ULK4	intronic
3	41798699	rs73071307	T	C	0.17	13_Heterochrom/lo	Quies	7					Pou2f2	ULK4	intronic
3	41798941	rs7616123	A	G	0.2	13_Heterochrom/lo	Quies	7						ULK4	intronic
3	41799414	rs76471037	T	C	0.19	13_Heterochrom/lo	Quies	5					TCF12	ULK4	intronic
3	41802389	rs56349363	CA	C	0.19	13_Heterochrom/lo	Quies	7					CDP,Pdx1	ULK4	intronic
3	41802815	rs5848609	G	GTTA	0.19	13_Heterochrom/lo	Quies	6					HNF1,Pou2f2	ULK4	intronic
3	41803385	rs79548696	C	T	0.19	13_Heterochrom/lo	Quies	7						ULK4	intronic
3	41804581	rs9311288	C	G	0.2	13_Heterochrom/lo	Quies	3a				EGR1,GATA2,TAL1	8 altered motifs	ULK4	intronic
3	41805233	rs55748698	G	A	0.18	13_Heterochrom/lo	Quies	7					5 altered motifs	ULK4	intronic
3	41805670	rs9854838	C	A	0.2	13_Heterochrom/lo	Quies	6					6 altered motifs	ULK4	intronic
3	41805887	rs73071315	T	C	0.18	13_Heterochrom/lo	Quies	6					Dlx2,Dlx3,PLZF	ULK4	intronic
3	41806167	rs17280777	C	T	0.18	13_Heterochrom/lo	Quies	7					Maf,THAP1	ULK4	intronic
3	41806492	rs111304140	G	A	0.18	13_Heterochrom/lo	Quies	7					Pax-5	ULK4	intronic
3	41806708	rs139887859	T	A	0.11	13_Heterochrom/lo	Quies	7					NF-AT,NF-AT1,Sin3Ak-20	ULK4	intronic
3	41806714	rs113874002	A	G	0.11	13_Heterochrom/lo	Quies	6					6 altered motifs	ULK4	intronic
3	41806751	rs140419846	G	A	0.17	13_Heterochrom/lo	Quies	7						ULK4	intronic
3	41806770	rs144810385	A	C	0.17	13_Heterochrom/lo	Quies	7						ULK4	intronic
3	41807448	rs9865127	C	T	0.2	13_Heterochrom/lo	Quies	7					Foxj1	ULK4	intronic
3	41808660	rs17214945	T	G	0.18	13_Heterochrom/lo	Quies	6						ULK4	intronic
3	41809063	rs59583650	A	G	0.18	13_Heterochrom/lo	Quies	6					9 altered motifs	ULK4	intronic
3	41809238	rs57638657	G	C	0.18	13_Heterochrom/lo	Quies	7					DMRT1,GR	ULK4	intronic
3	41809583	rs111708447	G	A	0.18	13_Heterochrom/lo	Quies	7		BRST, HRT			Dobox4,Zbtb12	ULK4	intronic
3	41809989	rs73071325	T	G	0.18	13_Heterochrom/lo	Quies	2b		4 organs	5 organs		HNF4,TLX1::NFIC	ULK4	intronic
3	41810055	rs73071328	A	C	0.18	13_Heterochrom/lo	Quies	2b		4 organs	BRST,SKIN,SKIN		Zec	ULK4	intronic
3	41810180	rs73828254	T	A	0.18	13_Heterochrom/lo	Quies	5		4 organs	BRST,SKIN		Maf	ULK4	intronic
3	41810364	rs17062109	C	A,T	0.2	13_Heterochrom/lo	Quies	6		BRST, STRM, SKIN				ULK4	intronic
3	41810481	rs17214987	A	G	0.18	13_Heterochrom/lo	Quies	7		4 organs			SRF	ULK4	intronic
3	41810539	rs73071329	G	A	0.2	13_Heterochrom/lo	Quies	6		4 organs			Pou2f2,Pou3f2,TATA	ULK4	intronic
3	41810553	rs73071330	T	G	0.18	13_Heterochrom/lo	Quies	7		4 organs			MZF1::1-4,Pbx-1	ULK4	intronic
3	41810834	rs17280952	T	C	0.18	13_Heterochrom/lo	Quies	5		HRT	HRT,MUS		5 altered motifs	ULK4	intronic
3	41810949	rs17280980	A	T	0.18	13_Heterochrom/lo	Quies	5		HRT	HRT		Zec	ULK4	intronic
3	41812032	rs9832037	T	C	0.2	13_Heterochrom/lo	Quies	7						ULK4	intronic
3	41812334	rs17215183	T	C	0.18	13_Heterochrom/lo	Quies	6					8 altered motifs	ULK4	intronic
3	41812522	rs60764195	G	C	0.18	13_Heterochrom/lo	Quies	6					7 altered motifs	ULK4	intronic
3	41813102	rs201573642	T	TGC	0.2	13_Heterochrom/lo	Quies	7		BLD			Myc	ULK4	intronic
3	41813104	rs9837273	T	C	0.2	13_Heterochrom/lo	Quies	7		BLD			Ahr::Arnt::HIF1,HIF1	ULK4	intronic
3	41813108	rs9817510	C	T	0.2	13_Heterochrom/lo	Quies	7		BLD				ULK4	intronic
3	41813557	rs7631914	T	C	0.2	13_Heterochrom/lo	Quies	7					TCF4	ULK4	intronic
3	41814058	rs140636649	C	A	0.15	13_Heterochrom/lo	Quies	6					13 altered motifs	ULK4	intronic
3	41815951	rs10452020	A	C	0.19	13_Heterochrom/lo	Quies	6					FAC1	ULK4	intronic
3	41816042	rs10452022	G	A	0.05	13_Heterochrom/lo	Quies	6					4 altered motifs	ULK4	intronic
3	41816541	rs113722150	A	T	0.18	13_Heterochrom/lo	Quies	6					Ets,RXRA,Spz1	ULK4	intronic
3	41816673	rs111877184	G	C	0.2	13_Heterochrom/lo	Quies	6					CTCF,DMRT3,Foxp3	ULK4	intronic
3	41816678	rs151058832	C	T	0.17	13_Heterochrom/lo	Quies	6					FAC1,Gm397	ULK4	intronic
3	41817263	rs17281182	C	T	0.18	13_Heterochrom/lo	Quies	7						ULK4	intronic
3	41817951	rs7631057	C	T	0.2	13_Heterochrom/lo	Quies	6					7 altered motifs	ULK4	intronic
3	41822054	rs9857175	T	G	0.2	13_Heterochrom/lo	Quies	7		LNG			AP-2	ULK4	intronic
3	41822313	rs9875107	A	T	0.2	13_Heterochrom/lo	Quies	5					6 altered motifs	ULK4	intronic
3	41822518	rs73071337	G	C	0.18	13_Heterochrom/lo	Quies	7					5 altered motifs	ULK4	intronic
3	41822708	rs9842261	G	A	0.2	13_Heterochrom/lo	Quies	6					8 altered motifs	ULK4	intronic
3	41823261	rs145343528	G	T	0.18	13_Heterochrom/lo	Quies	6					Mef2	ULK4	intronic
3	41823297	rs114034165	G	A	0.18	13_Heterochrom/lo	Quies	6					TLX1::NFIC	ULK4	intronic
3	41823363	rs112071272	G	A	0.17	13_Heterochrom/lo	Quies	7					6 altered motifs	ULK4	intronic
3	41824328	rs73071338	G	A	0.18	13_Heterochrom/lo	Quies	6		HRT			10 altered motifs	ULK4	intronic
3	41824480	rs6803560	A	G	0.19	13_Heterochrom/lo	Quies	7		HRT			NF-E2,Nrf-2	ULK4	intronic
3	41824556	rs6803652	A	G	0.2	13_Heterochrom/lo	Quies	7		HRT			4 altered motifs	ULK4	intronic
3	41825055	rs76966288	G	A	0.18	13_Heterochrom/lo	Quies	7					GATA,Lmo2-complex	ULK4	intronic
3	41826211	rs73071341	C	T	0.18	13_Heterochrom/lo	Quies	5					5 altered motifs	ULK4	intronic
3	41826877	rs73071343	G	C	0.18	13_Heterochrom/lo	Quies	7					SIX5	ULK4	intronic
3	41827026	rs10212536	A	G	0.2	13_Heterochrom/lo	Quies	7					CAC-binding-protein,SP1	ULK4	intronic
3	41827062	rs73071344	C	T	0.18	13_Heterochrom/lo	Quies	7						ULK4	intronic
3	41827209	rs58442057	G	A	0.18	13_Heterochrom/lo	Quies	5					Foxp1,SRF	ULK4	intronic
3	41827522	rs9840037	C	T	0.2	13_Heterochrom/lo	Quies	5					BDP1	ULK4	intronic
3	41828300	rs73071352	A	G	0.18	13_Heterochrom/lo	Quies	6					5 altered motifs	ULK4	intronic
3	41829186	rs73071354	C	A	0.18	13_Heterochrom/lo	Quies	7					4 altered motifs	ULK4	intronic
3	41829486	rs73071356	C	T	0.18	13_Heterochrom/lo	Quies	5					AIRE,PLZF	ULK4	intronic
3	41829679	rs17215498	G	C	0.18	13_Heterochrom/lo	Quies	6					5 altered motifs	ULK4	intronic
3	41829979	rs149946355	A	G	0.18	13_Heterochrom/lo	Quies	7						ULK4	intronic
3	41830487	rs73071358	G	A	0.18	13_Heterochrom/lo	Quies	6		5 organs			Pou5f1	ULK4	intronic
3	41831203	rs17215589	C	T	0.18	13_Heterochrom/lo	Quies	5		6 organs			4 altered motifs	ULK4	missense
3	41831998	rs10510729	G	A	0.18	13_Heterochrom/lo	Quies	7					7 altered motifs	ULK4	intronic
3	41833432	rs17281609	G	A	0.18	13_Heterochrom/lo	Quies	6					7 altered motifs	ULK4	intronic
3	41833493	rs9834098	A	G	0.2	13_Heterochrom/lo	Quies	7					Hoxd8,Ncx	ULK4	intronic
3	41833907	rs73828280	A	T	0.18	13_Heterochrom/lo	Quies	6		IPSC			4 altered motifs	ULK4	intronic
3	41834051	rs73073323	C	T	0.18	13_Heterochrom/lo	Quies	6		ESC, IPSC			Sox	ULK4	intronic
3	41834195	rs73073326	G	T	0.18	13_Heterochrom/lo	Quies	7		ESC, IPSC			Pou2f2	ULK4	intronic
3	41834492	rs12185908	A	C	0.2	13_Heterochrom/lo	Quies	5		ESC, IPSC	IPSC,MUS		4 altered motifs	ULK4	intronic
3	41834639	rs12186076	T	C	0.19	13_Heterochrom/lo	Quies	7		ESC, IPSC				ULK4	intronic
3	41835099	rs73828283	T	C	0.18	13_Heterochrom/lo	Quies	5		4 organs			CCNT2,LBP-1	ULK4	intronic
3	41836558	rs12185934	A	C	0.18	13_Heterochrom/lo	Quies	4	ESC, IPSC	ESC, ESDR, IPSC	4 organs		FXR	ULK4	intronic
3	41836879	rs12186050	G	C	0.18	13_Heterochrom/lo	Quies	4	IPSC	ESC, IPSC	ESDR,IPSC	TCF12	NF-kappaB	ULK4	intronic
3	41836919	rs12186051	G	A	0.18	13_Heterochrom/lo	Quies	4	IPSC	ESC, IPSC	IPSC		Esr2,HNF4	ULK4	intronic
3	41836920	rs12186109	T	C	0.18	13_Heterochrom/lo	Quies	4	IPSC	ESC, IPSC	IPSC		Esr2	ULK4	intronic
3	41837497	rs73073337	T	C	0.18	13_Heterochrom/lo	Quies	7		ESC, IPSC			Nanog,SETDB1	ULK4	intronic
3	41838329	rs766286	G	A	0.18	13_Heterochrom/lo	Quies	6		IPSC			AIRE,STAT	ULK4	intronic
3	41838767	rs11129932	C	A	0.17	13_Heterochrom/lo	Quies	5		IPSC			Foxp1,SIX5,Znf143	ULK4	intronic
3	41839219	rs2371627	A	G	0.2	13_Heterochrom/lo	Quies	7		ESC, IPSC			CTCF,Rad21	ULK4	intronic
3	41839370	rs4621303	T	A	0.19	13_Heterochrom/lo	Quies	6		ESC, IPSC			14 altered motifs	ULK4	intronic
3	41839455	rs73073342	A	C	0.18	13_Heterochrom/lo	Quies	6					12 altered motifs	ULK4	intronic
3	41839837	rs58360908	A	G	0.18	13_Heterochrom/lo	Quies	7		ESC			HP1-site-factor	ULK4	intronic
3	41840162	rs57809229	G	A	0.18	13_Heterochrom/lo	Quies	7		ESC, IPSC			Foxa,HP1-site-factor	ULK4	intronic
3	41841270	rs6776724	A	G	0.2	13_Heterochrom/lo	Quies	7						ULK4	intronic
3	41841873	rs17215883	C	T	0.18	13_Heterochrom/lo	Quies	7					Pax-1,TEF	ULK4	intronic
3	41842129	rs6599178	C	T	0.2	13_Heterochrom/lo	Quies	7					Hoxa4,Irf,RXRA	ULK4	intronic
3	41842184	rs73073352	T	C	0.18	13_Heterochrom/lo	Quies	7					ERalpha-a,GR	ULK4	intronic
3	41842332	rs73073355	G	A	0.18	13_Heterochrom/lo	Quies	7						ULK4	intronic
3	41842415	rs7626217	A	G	0.2	13_Heterochrom/lo	Quies	6					4 altered motifs	ULK4	intronic
3	41842527	rs73073358	G	A	0.18	13_Heterochrom/lo	Quies	6					4 altered motifs	ULK4	intronic
3	41842926	rs73073361	C	G	0.18	13_Heterochrom/lo	Quies	6					6 altered motifs	ULK4	intronic
3	41843058	rs73073364	T	C	0.18	13_Heterochrom/lo	Quies	7					Hltf,Pax-4	ULK4	intronic
3	41843391	rs73073368	A	G	0.18	13_Heterochrom/lo	Quies	7					CTCF,Hoxa13,NF-I	ULK4	intronic
3	41843443	rs73073371	A	G	0.18	13_Heterochrom/lo	Quies	7					Cart1,Mrg	ULK4	intronic
3	41843591	rs57525756	A	C	0.18	13_Heterochrom/lo	Quies	6					Pou2f2,Pou5f1	ULK4	intronic
3	41843593	rs56194645	T	C	0.18	13_Heterochrom/lo	Quies	6					Pou2f2,Pou5f1,SP1	ULK4	intronic
3	41843965	rs55788971	T	A	0.18	13_Heterochrom/lo	Quies	5		BRN			9 altered motifs	ULK4	intronic
3	41844010	rs60927633	C	T	0.18	13_Heterochrom/lo	Quies	6		BRN			7 altered motifs	ULK4	intronic
3	41844514	rs137891656	G	C	0.17	13_Heterochrom/lo	Quies	7					NRSF	ULK4	intronic
3	41844541	rs149638227	T	C	0.17	13_Heterochrom/lo	Quies	6					Crx,LUN-1,Pitx2	ULK4	intronic
3	41844612	rs111520733	A	G	0.16	13_Heterochrom/lo	Quies	6					4 altered motifs	ULK4	intronic
3	41845033	rs149455585	T	G	0.17	13_Heterochrom/lo	Quies	7					AP-1,Pou2f2,ZEB1	ULK4	intronic
3	41845226	rs112532924	T	C		13_Heterochrom/lo	Quies	7					Foxa,Pax-4,RREB-1	ULK4	intronic
3	41845554	rs139635297	C	T	0.18	13_Heterochrom/lo	Quies	7					DMRT2,DMRT4	ULK4	intronic
3	41845944	rs113522835	A	G		13_Heterochrom/lo	Quies	7					Irf,RXRA,STAT	ULK4	intronic
3	41846142	rs77537349	A	G	0.16	13_Heterochrom/lo	Quies	6					8 altered motifs	ULK4	intronic
3	41847979	rs143787364	A	G	0.17	13_Heterochrom/lo	Quies	6					Gfi1,p300	ULK4	intronic
3	41848492	rs56183581	C	T	0.17	13_Heterochrom/lo	Quies	7						ULK4	intronic
3	41848497	rs55682201	A	G	0.17	13_Heterochrom/lo	Quies	7						ULK4	intronic
3	41848627	rs7647561	T	A	0.18	13_Heterochrom/lo	Quies	6					10 altered motifs	ULK4	intronic
3	41849013	rs10510730	C	G	0.17	13_Heterochrom/lo	Quies	6					4 altered motifs	ULK4	intronic
3	41849130	rs55916959	G	A	0.18	13_Heterochrom/lo	Quies	7					4 altered motifs	ULK4	intronic
3	41849670	rs7648357	A	G	0.2	13_Heterochrom/lo	Quies	5		9 organs			9 altered motifs	ULK4	intronic
3	41850005	rs73077358	C	T	0.18	13_Heterochrom/lo	Quies	5		4 organs	SKIN,SKIN		BAF155	ULK4	intronic
3	41850016	rs73077359	G	A	0.18	13_Heterochrom/lo	Quies	5		4 organs	SKIN,SKIN		Nkx3	ULK4	intronic
3	41850054	rs73077360	C	T	0.18	13_Heterochrom/lo	Quies	5		4 organs	SKIN		Cart1,PPAR,Pdx1	ULK4	intronic
3	41850146	rs73077361	G	A	0.18	13_Heterochrom/lo	Quies	5		4 organs				ULK4	intronic
3	41850685	rs113683976	A	C	0.17	7_Weak_Enhancer	Quies	5					16 altered motifs	ULK4	intronic
3	41851320	rs17215988	A	C	0.18	13_Heterochrom/lo	Quies	6					Mef2	ULK4	intronic
3	41851718	rs6796210	T	C	0.2	13_Heterochrom/lo	Quies	6					10 altered motifs	ULK4	intronic
3	41851959	rs73077367	G	A	0.2	13_Heterochrom/lo	Quies	5						ULK4	intronic
3	41852307	rs60943892	T	C	0.18	13_Heterochrom/lo	Quies	6					13 altered motifs	ULK4	intronic
3	41852887	rs73077373	C	T	0.18	13_Heterochrom/lo	Quies	6					HNF4,RXRA,VDR	ULK4	intronic
3	41853058	rs73077375	C	T	0.18	13_Heterochrom/lo	Quies	6					8 altered motifs	ULK4	intronic
3	41853125	rs7646144	T	A	0.19	13_Heterochrom/lo	Quies	7					SIX5,Sp100	ULK4	intronic
3	41853161	rs7632387	C	T	0.2	13_Heterochrom/lo	Quies	7					Egr-1,Hbp1,Pax-8	ULK4	intronic
3	41853310	rs10510731	C	T	0.18	13_Heterochrom/lo	Quies	5					4 altered motifs	ULK4	intronic
3	41854135	rs61283393	T	G	0.18	13_Heterochrom/lo	Quies	6					4 altered motifs	ULK4	intronic
3	41854743	rs57209010	A	T	0.18	13_Heterochrom/lo	Quies	7					PLZF	ULK4	intronic
3	41855284	rs6599179	C	T	0.2	13_Heterochrom/lo	Quies	7					TATA,TCF4	ULK4	intronic
3	41857652	rs73077386	A	G	0.17	13_Heterochrom/lo	Quies	7					DMRT3,Hoxd10,Pou2f2	ULK4	intronic
3	41858731	rs7648578	C	T	0.2	13_Heterochrom/lo	Quies	6		LNG			Nanog,Pou2f2,TATA	ULK4	intronic
3	41860255	rs73077390	T	C	0.18	13_Heterochrom/lo	Quies	7			PLCNT			ULK4	intronic
3	41860482	rs9856088	G	T	0.2	13_Heterochrom/lo	Quies	6		LNG			5 altered motifs	ULK4	intronic
3	41860508	rs9855965	C	T	0.2	13_Heterochrom/lo	Quies	7		LNG			RXRA,ZEB1	ULK4	intronic
3	41860599	rs9818169	A	G	0.2	13_Heterochrom/lo	Quies	6		LNG			SIX5	ULK4	intronic
3	41861463	rs17063584	A	G	0.2	13_Heterochrom/lo	Quies	5		LNG			Elf3,Mef2,Zfp105	ULK4	intronic
3	41861676	rs17063599	C	T	0.2	13_Heterochrom/lo	Quies	7		LNG			Nkx2,Pax-4,Pou1f1	ULK4	intronic
3	41861738	rs12639255	T	C	0.2	13_Heterochrom/lo	Quies	7		LNG			Pou2f2	ULK4	intronic
3	41862232	rs6783001	C	A	0.2	13_Heterochrom/lo	Quies	7					4 altered motifs	ULK4	intronic
3	41862250	rs6795797	A	G	0.2	13_Heterochrom/lo	Quies	7					ZEB1	ULK4	intronic
3	41862273	rs73079307	A	C	0.18	13_Heterochrom/lo	Quies	7					Cdx	ULK4	intronic
3	41862613	rs1564716	A	G	0.2	13_Heterochrom/lo	Quies	5					Pbx-1	ULK4	intronic
3	41862645	rs2128834	A	G	0.2	13_Heterochrom/lo	Quies	5					Foxq1,Irf,RXRA	ULK4	intronic
3	41862873	rs2128835	A	G	0.2	13_Heterochrom/lo	Quies	5					BCL,Mef2	ULK4	intronic
3	41863406	rs17063649	C	T	0.2	13_Heterochrom/lo	Quies	7						ULK4	intronic
3	41863444	rs28733681	C	A	0.2	13_Heterochrom/lo	Quies	6					6 altered motifs	ULK4	intronic
3	41863817	rs17063653	A	G	0.19	13_Heterochrom/lo	Quies	6					5 altered motifs	ULK4	intronic
3	41863859	rs73079316	G	A	0.19	13_Heterochrom/lo	Quies	6					Gfi1	ULK4	intronic
3	41863910	rs73079321	C	T	0.2	13_Heterochrom/lo	Quies	6					6 altered motifs	ULK4	intronic
3	41864097	rs74482513	G	C	0.2	13_Heterochrom/lo	Quies	7					4 altered motifs	ULK4	intronic
3	41864125	rs112059754	C	A	0.2	13_Heterochrom/lo	Quies	7					YY1	ULK4	intronic
3	41864282	rs139008295	T	C	0.15	13_Heterochrom/lo	Quies	6					NF-I,STAT,TLX1::NFIC	ULK4	intronic
3	41864307	rs142638294	A	G	0.13	13_Heterochrom/lo	Quies	7					5 altered motifs	ULK4	intronic
3	41864405	rs111465678	C	A	0.18	13_Heterochrom/lo	Quies	6						ULK4	intronic
3	41864564	rs73079324	T	C	0.18	13_Heterochrom/lo	Quies	6					4 altered motifs	ULK4	intronic
3	41864565	rs73079325	G	A	0.18	13_Heterochrom/lo	Quies	6					CDP,GATA,Pou6f1	ULK4	intronic
3	41864643	rs73830511	G	T	0.2	13_Heterochrom/lo	Quies	7		ADRL, GI			AP-1	ULK4	intronic
3	41864697	rs73079327	A	T	0.2	13_Heterochrom/lo	Quies	6		ADRL, GI			7 altered motifs	ULK4	intronic
3	41864872	rs6790732	C	T	0.2	13_Heterochrom/lo	Quies	7		ADRL			Nanog	ULK4	intronic
3	41865080	rs6768128	G	A	0.2	13_Heterochrom/lo	Quies	6		ADRL			Bcl6b,Roaz,TBX5	ULK4	intronic
3	41865289	rs6793520	C	G	0.2	13_Heterochrom/lo	Quies	7		ADRL	ADRL		4 altered motifs	ULK4	intronic
3	41865355	rs6768438	G	A	0.2	13_Heterochrom/lo	Quies	7		ADRL			9 altered motifs	ULK4	intronic
3	41865397	rs6805880	A	G	0.2	13_Heterochrom/lo	Quies	7		ADRL				ULK4	intronic
3	41865474	rs6768542	G	A	0.19	13_Heterochrom/lo	Quies	7					E4F1,TCF11::MafG	ULK4	intronic
3	41865476	rs116393551	G	A	0.17	13_Heterochrom/lo	Quies	7					DMRT4	ULK4	intronic
3	41865541	rs6768563	G	A	0.2	13_Heterochrom/lo	Quies	7						ULK4	intronic
3	41865577	rs138206728	T	C	0.18	13_Heterochrom/lo	Quies	7					HNF4,Rad21,SP1	ULK4	intronic
3	41865604	rs142115265	A	G	0.17	13_Heterochrom/lo	Quies	6					4 altered motifs	ULK4	intronic
3	41865834	rs142608363	G	A	0.16	13_Heterochrom/lo	Quies	7					Arid5b,NRSF,Sin3Ak-20	ULK4	intronic
3	41865843	rs7649989	A	C	0.18	13_Heterochrom/lo	Quies	7					Irf	ULK4	intronic
3	41866093	rs7652541	A	G	0.18	13_Heterochrom/lo	Quies	5					BCL,ELF1	ULK4	intronic
3	41866128	rs143271155	C	G	0.19	13_Heterochrom/lo	Quies	5						ULK4	intronic
3	41866229	rs138573207	G	A	0.17	13_Heterochrom/lo	Quies	6					9 altered motifs	ULK4	intronic
3	41866235	rs145078793	G	A	0.17	13_Heterochrom/lo	Quies	6					8 altered motifs	ULK4	intronic
3	41866573	rs145844483	C	T	0.14	13_Heterochrom/lo	Quies	7						ULK4	intronic
3	41866574	rs138415329	A	G	0.13	13_Heterochrom/lo	Quies	7						ULK4	intronic
3	41866599	rs59553563	T	A	0.14	13_Heterochrom/lo	Quies	7						ULK4	intronic
3	41866657	rs59248949	C	T	0.18	13_Heterochrom/lo	Quies	7						ULK4	intronic
3	41866786	rs59849553	G	A	0.19	13_Heterochrom/lo	Quies	7					BRCA1,Ets,GR	ULK4	intronic
3	41866856	rs56776628	A	G	0.19	13_Heterochrom/lo	Quies	7						ULK4	intronic
3	41867599	rs200308031	T	G		13_Heterochrom/lo	Quies	6					6 altered motifs	ULK4	intronic
3	41867600	rs201704865	T	C		13_Heterochrom/lo	Quies	6					7 altered motifs	ULK4	intronic
3	41867613	rs143471145	A	T	0.09	13_Heterochrom/lo	Quies	6					Pax-4	ULK4	intronic
3	41867621	rs149240564	A	G	0.09	13_Heterochrom/lo	Quies	6					4 altered motifs	ULK4	intronic
3	41867859	rs7432737	C	T	0.17	13_Heterochrom/lo	Quies	7					PPAR,RXRA	ULK4	intronic
3	41868509	rs140480108	G	A	0.13	13_Heterochrom/lo	Quies	7					Rad21	ULK4	intronic
3	41868846	rs145684897	C	A	0.07	13_Heterochrom/lo	Quies	7					Gfi1b	ULK4	intronic
3	41868900	rs148932987	C	T	0.17	13_Heterochrom/lo	Quies	7					Pou5f1	ULK4	intronic
3	41868901	rs144262279	A	G	0.16	13_Heterochrom/lo	Quies	7					COMP1,Pou5f1	ULK4	intronic
3	41869126	rs148351986	A	G	0.16	13_Heterochrom/lo	Quies	7					AFP1,PU.1,p300	ULK4	intronic
3	41869210	rs137878869	G	T	0.18	13_Heterochrom/lo	Quies	7					CTCF	ULK4	intronic
3	41869234	rs147161670	C	T	0.16	13_Heterochrom/lo	Quies	7					AP-1,STAT,p300	ULK4	intronic
3	41869847	rs150594648	A	T	0.18	13_Heterochrom/lo	Quies	7					6 altered motifs	ULK4	intronic
3	41870250	rs145897424	C	A	0.17	13_Heterochrom/lo	Quies	7						ULK4	intronic
3	41870629	rs201385281	A	C		13_Heterochrom/lo	Quies	6					19 altered motifs	ULK4	intronic
3	41870971	rs182702766	G	T	0.17	13_Heterochrom/lo	Quies	6					CACD,Hmx,Nkx2	ULK4	intronic
3	41871114	rs151124994	A	G	0.13	13_Heterochrom/lo	Quies	7			MUS,MUS		4 altered motifs	ULK4	intronic
3	41871205	rs141948713	T	G	0.17	13_Heterochrom/lo	Quies	6					Hmbox1,PLZF,RORalpha1	ULK4	intronic
3	41871356	rs111634789	T	C	0.11	13_Heterochrom/lo	Quies	6						ULK4	intronic
3	41871391	rs28642910	A	G	0.12	13_Heterochrom/lo	Quies	5					Myf,TCF12,ZEB1	ULK4	intronic
3	41871397	rs28581706	A	C	0.12	13_Heterochrom/lo	Quies	5						ULK4	intronic
3	41871443	rs113416896	G	C	0.17	13_Heterochrom/lo	Quies	7					Pax-8	ULK4	intronic
3	41871520	rs28652776	A	C	0.04	13_Heterochrom/lo	Quies	7					Foxj1	ULK4	intronic
3	41871825	rs9831404	T	G	0.2	13_Heterochrom/lo	Quies	7					Mef2,PLZF	ULK4	intronic
3	41872877	rs9816772	C	T	0.2	13_Heterochrom/lo	Quies	7					8 altered motifs	ULK4	intronic
3	41873157	rs111967505	C	T	0.17	13_Heterochrom/lo	Quies	6					CEBPB,Pax-4,Pou2f2	ULK4	intronic
3	41873740	rs151238261	C	T	0.17	13_Heterochrom/lo	Quies	6					Dobox4,SREBP	ULK4	intronic
3	41873778	rs6803198	C	G	0.19	13_Heterochrom/lo	Quies	6					Pax-2,Pax-4	ULK4	intronic
3	41874324	rs138682464	A	T	0.18	13_Heterochrom/lo	Quies	7					Nanog,TAL1	ULK4	intronic
3	41874343	rs7616844	A	G	0.2	13_Heterochrom/lo	Quies	7					Pax-4,RREB-1	ULK4	intronic
3	41874563	rs146401092	T	A	0.18	13_Heterochrom/lo	Quies	6					TEF-1	ULK4	intronic
3	41874930	rs9810804	A	G	0.2	6_Weak_Enhancer	EnhWF	7					4 altered motifs	ULK4	intronic
3	41874999	rs9848793	G	A	0.19	7_Weak_Enhancer	EnhWF	7					AIRE,STAT	ULK4	intronic
3	41875295	rs200654318	A	AAT	0.18	11_Weak_Txn	FaireW	7				PU1	17 altered motifs	ULK4	intronic
3	41875297	rs9848992	C	T	0.19	11_Weak_Txn	FaireW	6				PU1	DMRT2,TATA,TCF12	ULK4	intronic
3	41875299	rs12634670	G	C	0.18	11_Weak_Txn	FaireW	7				PU1		ULK4	intronic
3	41875369	rs9849393	G	C	0.19	11_Weak_Txn	FaireW	7				PU1	ATF3,BCL,NRSF	ULK4	intronic
3	41875455	rs9852991	C	A	0.19	11_Weak_Txn	Low	4					5 altered motifs	ULK4	intronic
3	41876056	rs73830516	A	C,G	0.18	11_Weak_Txn	Low	4						ULK4	intronic
3	41876310	rs73079350	C	T	0.17	11_Weak_Txn	Low	4					AP-1,PRDM1	ULK4	intronic
3	41876710	rs967619	C	G	0.18	11_Weak_Txn	Low	4					15 altered motifs	ULK4	intronic
3	41877414	rs3774372	T	C	0.2	11_Weak_Txn	Low	6					Myf,Nkx6-1,Pax-4	ULK4	missense
3	41877853	rs56104136	C	T	0.18	6_Weak_Enhancer	EnhWF	7		LNG, BLD			NF-kappaB,SIX5,ZBTB33	ULK4	intronic
3	41878661	rs9869207	C	G	0.2	2_Weak_Promoter	EnhF	7	BLD	GI, ADRL			8 altered motifs	ULK4	intronic
3	41880766	rs79817383	A	T	0.17	13_Heterochrom/lo	Low	6					6 altered motifs	ULK4	intronic
3	41880831	rs200195203	C	CA	0.17	13_Heterochrom/lo	Low	6					HDAC2,SIX5,Zfp105	ULK4	intronic
3	41881107	rs7624372	T	A	0.2	13_Heterochrom/lo	Low	4					10 altered motifs	ULK4	intronic
3	41881351	rs7622259	A	T	0.2	13_Heterochrom/lo	Low	5					7 altered motifs	ULK4	intronic
3	41881801	rs9830064	T	C	0.2	13_Heterochrom/lo	Low	6					p53	ULK4	intronic
3	41882101	rs9810731	C	T	0.2	13_Heterochrom/lo	FaireW	7					7 altered motifs	ULK4	intronic
3	41882147	rs9810865	C	T	0.2	13_Heterochrom/lo	FaireW	6					Foxm1,Smad	ULK4	intronic
3	41882323	rs114960066	A	G	0.2	13_Heterochrom/lo	FaireW	6						ULK4	intronic
3	41882357	rs146707962	T	C	0.2	13_Heterochrom/lo	FaireW	6					9 altered motifs	ULK4	intronic
3	41882521	rs144872025	G	A	0.2	13_Heterochrom/lo	Low	7					5 altered motifs	ULK4	intronic
3	41882697	rs190379045	G	A	0.03	13_Heterochrom/lo	Low	7					14 altered motifs	ULK4	intronic
3	41882698	rs144406819	C	T	0.03	13_Heterochrom/lo	Low	6					11 altered motifs	ULK4	intronic
3	41882905	rs114714860	G	C	0.2	13_Heterochrom/lo	Low	7					8 altered motifs	ULK4	intronic
3	41883019	rs113449797	A	G	0.2	13_Heterochrom/lo	Low	6					9 altered motifs	ULK4	intronic
3	41883101	rs113471865	C	A	0.19	13_Heterochrom/lo	Low	5					4 altered motifs	ULK4	intronic
3	41883501	rs55941479	A	G	0.2	13_Heterochrom/lo	Low	5					6 altered motifs	ULK4	intronic
3	41883975	rs56121764	T	C	0.2	13_Heterochrom/lo	Low	7					4 altered motifs	ULK4	intronic
3	41884750	rs9873207	C	T	0.2	13_Heterochrom/lo	Low	7					Hdx,Pou2f2,SIX5	ULK4	intronic
3	41884867	rs112736802	C	T	0.18	13_Heterochrom/lo	Low	7					6 altered motifs	ULK4	intronic
3	41884899	rs7642083	G	A	0.2	13_Heterochrom/lo	Low	5					AP-1	ULK4	intronic
3	41885239	rs56081180	C	T	0.2	13_Heterochrom/lo	Low	7				NFYA	Nkx2	ULK4	intronic
3	41885339	rs56036624	G	A	0.2	13_Heterochrom/lo	Low	5				NFYA	Mrg,Tgif1	ULK4	intronic
3	41885588	rs56158380	G	A	0.2	13_Heterochrom/lo	Low	7					4 altered motifs	ULK4	intronic
3	41885655	rs9823027	T	C	0.2	13_Heterochrom/lo	Low	7					5 altered motifs	ULK4	intronic
3	41885697	rs9840532	A	G	0.19	13_Heterochrom/lo	Low	7					Znf143	ULK4	intronic
3	41885722	rs11928580	C	T	0.16	13_Heterochrom/lo	Low	5					HEY1,YY1,p300	ULK4	intronic
3	41885723	rs11917248	T	C	0.16	13_Heterochrom/lo	Low	7					4 altered motifs	ULK4	intronic
3	41887455	rs17282671	T	C	0.18	13_Heterochrom/lo	Low	5			LNG		Nkx2,Obox3,Obox6	ULK4	intronic
3	41887777	rs6797165	A	G	0.2	13_Heterochrom/lo	Low	5					9 altered motifs	ULK4	intronic
3	41888372	rs73079360	T	A	0.18	7_Weak_Enhancer	EnhWF	5		BLD			5 altered motifs	ULK4	intronic
3	41888938	rs17216919	G	C	0.18	5_Strong_Enhancer	EnhF	5	BLD	ESDR, FAT, STRM	MUS		HNF1,SRF	ULK4	intronic
3	41889281	rs9820192	G	A	0.2	5_Strong_Enhancer	EnhF	5		ESDR, BLD			Arid3a,Foxd3,Hlx1	ULK4	intronic
3	41889698	rs9824731	G	T	0.2	5_Strong_Enhancer	EnhF	5	BLD	ESDR, GI, PANC	ESDR		HDAC2	ULK4	intronic
3	41889920	rs28702390	C	A	0.2	5_Strong_Enhancer	EnhF	5	BLD	ESDR, GI			Maf,Myb,Pbx-1	ULK4	intronic
3	41889995	rs6791806	C	T	0.2	5_Strong_Enhancer	EnhF	5	BLD	ESDR, GI			Pbx3,TFIIA	ULK4	intronic
3	41890231	rs73081321	G	A	0.18	5_Strong_Enhancer	EnhF	4	BLD	ESDR, BLD, GI			Ascl2,HNF4,Rad21	ULK4	intronic
3	41890803	rs17064124	A	G	0.2	7_Weak_Enhancer	EnhWF	3a		STRM			Foxj1	ULK4	intronic
3	41891098	rs9850310	T	C	0.2	11_Weak_Txn	EnhWF	5					4 altered motifs	ULK4	intronic
3	41891660	rs9854954	T	C	0.2	11_Weak_Txn	Low	7						ULK4	intronic
3	41892456	rs12107693	T	C	0.2	11_Weak_Txn	Low	5					6 altered motifs	ULK4	intronic
3	41892503	rs12107296	C	G	0.2	11_Weak_Txn	Low	5					Hdx	ULK4	intronic
3	41892643	rs58212289	T	A		11_Weak_Txn	Low	7					RORalpha1	ULK4	intronic
3	41892644	rs56134026	G	T		11_Weak_Txn	Low	7					RXRA	ULK4	intronic
3	41892693	rs57653201	T	C	0.2	11_Weak_Txn	Low	7						ULK4	intronic
3	41893505	rs145238921	G	A	0.2	11_Weak_Txn	Low	7					Cdx,Foxp1	ULK4	intronic
3	41893771	rs9883369	A	T	0.2	11_Weak_Txn	Low	7					4 altered motifs	ULK4	intronic
3	41894034	rs6802340	T	C	0.2	11_Weak_Txn	EnhWF	7		ESC, IPSC, BLD			Maf,Nkx3,Pou3f3	ULK4	intronic
3	41894049	rs9846634	G	A	0.2	11_Weak_Txn	EnhWF	7		ESC, IPSC, BLD			AP-1,Nkx6-1,Pou5f1	ULK4	intronic
3	41894440	rs1016669	T	C	0.2	6_Weak_Enhancer	EnhWF	7			IPSC,SKIN	EBF1	Gfi1b	ULK4	intronic
3	41894768	rs9823254	G	C	0.2	7_Weak_Enhancer	Low	7		IPSC, ESC, BLD			GR	ULK4	intronic
3	41895177	rs73081335	A	G	0.18	7_Weak_Enhancer	EnhWF	6		BLD	LNG		RFX5	ULK4	intronic
3	41895802	rs9865780	A	G	0.2	7_Weak_Enhancer	Low	7		BLD			5 altered motifs	ULK4	intronic
3	41895893	rs9828398	C	T	0.2	7_Weak_Enhancer	Low	4		BLD				ULK4	intronic
3	41895967	rs9866092	A	C	0.2	7_Weak_Enhancer	Low	7		BLD			Hic1,Myb	ULK4	intronic
3	41896031	rs57162396	G	A	0.18	13_Heterochrom/lo	Low	5					Foxa,Foxd1	ULK4	intronic
3	41897046	rs6763829	A	G	0.2	13_Heterochrom/lo	Low	7						ULK4	intronic
3	41897482	rs1994157	G	A	0.2	13_Heterochrom/lo	Low	5					CCNT2,GATA,TCF11::MafG	ULK4	intronic
3	41898108	rs35167597	C	T	0.2	13_Heterochrom/lo	Low	5					11 altered motifs	ULK4	intronic
3	41898814	rs73830532	T	C	0.18	13_Heterochrom/lo	Low	7					NF-AT,NRSF	ULK4	intronic
3	41899362	rs138421212	A	AG	0.2	13_Heterochrom/lo	Low	7					4 altered motifs	ULK4	intronic
3	41900335	rs73081341	A	T	0.19	13_Heterochrom/lo	Low	6					11 altered motifs	ULK4	intronic
3	41900951	rs2625667	C	A	0.2	13_Heterochrom/lo	Low	6					AP-1	ULK4	intronic
3	41902613	rs141394928	TAC	T	0.18	13_Heterochrom/lo	Low	5					17 altered motifs	ULK4	intronic
3	41902964	rs1717028	C	T	0.19	13_Heterochrom/lo	Low	7					8 altered motifs	ULK4	intronic
3	41902972	rs1716674	G	C	0.19	13_Heterochrom/lo	Low	6					HNF4,Nanog,TCF12	ULK4	intronic
3	41903208	rs1716676	T	C	0.2	13_Heterochrom/lo	Low	5					5 altered motifs	ULK4	intronic
3	41903491	rs9832548	A	T	0.2	13_Heterochrom/lo	Low	6						ULK4	intronic
3	41903582	rs73081347	T	C	0.18	13_Heterochrom/lo	Low	7					Nrf-2	ULK4	intronic
3	41905196	rs1607908	T	G	0.2	13_Heterochrom/lo	Quies	7					4 altered motifs	ULK4	intronic
3	41905339	rs1716679	T	C	0.2	13_Heterochrom/lo	Quies	6					10 altered motifs	ULK4	intronic
3	41905668	rs111749243	T	TG	0.2	13_Heterochrom/lo	Quies	7					AP-4,HEN1,Rad21	ULK4	intronic
3	41905791	rs1717031	G	T	0.2	13_Heterochrom/lo	Quies	7					CACD,NRSF	ULK4	intronic
3	41905930	rs2625668	T	C	0.2	13_Heterochrom/lo	Quies	6					AP-1,GR,Zfp691	ULK4	intronic
3	41906183	rs1613759	G	A	0.2	13_Heterochrom/lo	Quies	6						ULK4	intronic
3	41906404	rs1615543	C	T	0.2	13_Heterochrom/lo	Quies	7					4 altered motifs	ULK4	intronic
3	41906448	rs73081353	T	A	0.2	13_Heterochrom/lo	Quies	7						ULK4	intronic
3	41907850	rs1716668	T	C	0.2	13_Heterochrom/lo	Quies	7					HP1-site-factor	ULK4	intronic
3	41908262	rs142020626	11-mer	T	0.2	13_Heterochrom/lo	Quies	7					10 altered motifs	ULK4	intronic
3	41908611	rs59138513	T	G	0.18	13_Heterochrom/lo	Quies	6					DMRT3,E4BP4,Sox	ULK4	intronic
3	41908668	rs60796012	T	C	0.18	13_Heterochrom/lo	Quies	7					Pou2f2,Sox	ULK4	intronic
3	41908681	rs1716669	A	G	0.2	13_Heterochrom/lo	Quies	7					HDAC2	ULK4	intronic
3	41909508	rs9874513	G	A	0.2	13_Heterochrom/lo	Quies	6					Cdx2,Homez	ULK4	intronic
3	41910216	rs1717033	C	T	0.2	13_Heterochrom/lo	Quies	6					5 altered motifs	ULK4	intronic
3	41912535	rs73081361	G	A	0.18	13_Heterochrom/lo	Quies	7					SRF	ULK4	intronic
3	41912651	rs9815354	G	A	0.2	13_Heterochrom/lo	Quies	7					6 altered motifs	ULK4	intronic
3	41913616	rs73081364	G	C	0.19	13_Heterochrom/lo	Quies	7		4 organs	SKIN,PLCNT	GR		ULK4	intronic
3	41913617	rs1717018	G	A	0.19	13_Heterochrom/lo	Quies	6		4 organs	SKIN,PLCNT	GR		ULK4	intronic
3	41914000	rs1617271	G	T	0.2	13_Heterochrom/lo	Quies	7		5 organs	PLCNT		RXRA,VDR	ULK4	intronic
3	41914213	rs1619558	C	G	0.2	13_Heterochrom/lo	Quies	6		ESDR			AP-1,Zfx	ULK4	intronic
3	41914792	rs17283243	C	T	0.18	13_Heterochrom/lo	Quies	4					7 altered motifs	ULK4	intronic
3	41914898	rs2683696	T	C	0.2	13_Heterochrom/lo	Quies	4					Smad	ULK4	intronic
3	41914928	rs2683695	C	T	0.2	13_Heterochrom/lo	Quies	6						ULK4	intronic
3	41914942	rs13325965	G	T	0.2	13_Heterochrom/lo	Quies	6					6 altered motifs	ULK4	intronic
3	41915616	rs1717017	A	C	0.2	13_Heterochrom/lo	Quies	5					4 altered motifs	ULK4-IT1	intronic
3	41916258	rs73081370	G	C	0.18	13_Heterochrom/lo	Quies	7					9 altered motifs	ULK4-IT1	intronic
3	41917247	rs59175514	TAA	T	0.2	13_Heterochrom/lo	Quies	7					6 altered motifs	ULK4	intronic
3	41917395	rs1717014	C	T	0.2	13_Heterochrom/lo	Quies	7					4 altered motifs	ULK4	intronic
3	41917993	rs73081372	C	T	0.18	13_Heterochrom/lo	Quies	5					5 altered motifs	ULK4	intronic
3	41918456	rs1716657	C	T	0.8	13_Heterochrom/lo	Quies	7					5 altered motifs	ULK4	intronic
3	41918706	rs1716655	A	G	0.8	13_Heterochrom/lo	Quies	5					4 altered motifs	ULK4	intronic
3	41919499	rs10865914	C	T	0.8	13_Heterochrom/lo	Quies	6					NF-AT	ULK4	intronic
3	41920401	rs6794477	C	T	0.8	13_Heterochrom/lo	Quies	4					4 altered motifs	ULK4	intronic
3	41920614	rs73081383	A	G	0.18	13_Heterochrom/lo	Quies	5					DMRT5,Foxj2,RAR	ULK4	intronic
3	41921573	rs140981184	C	T	0.18	13_Heterochrom/lo	Quies	6					LBP-1,SREBP,Zbtb3	ULK4	intronic
3	41921681	rs1716641	C	T	0.8	13_Heterochrom/lo	Quies	7					Pax-4,Zbtb3	ULK4	intronic
3	41921915	rs61661916	T	C	0.18	13_Heterochrom/lo	Quies	6		LIV			9 altered motifs	ULK4	intronic
3	41922102	rs1716690	T	G	0.8	13_Heterochrom/lo	Quies	5		LIV			Nanog,Pou6f1	ULK4	intronic
3	41923009	rs73081392	G	A	0.18	8_Insulator	Ctcf	6			BLD,CRVX,BRST	4 bound proteins	10 altered motifs	ULK4	intronic
3	41923074	rs1716683	A	G	0.8	8_Insulator	Ctcf	6			BLD,MUS,BRST	CTCF	E2F,GCNF	ULK4	intronic
3	41923300	rs17217536	A	C	0.18	11_Weak_Txn	Quies	6					Pou2f2	ULK4	intronic
3	41924015	rs17283481	T	C	0.18	11_Weak_Txn	Quies	5					FXR,PPAR,RXRA	ULK4	intronic
3	41924333	rs1716997	A	G	0.8	11_Weak_Txn	Quies	3a						ULK4	intronic
3	41925398	rs1052501	C	T	0.8	11_Weak_Txn	Quies	3a				USF1	AP-4,HEN1	ULK4	missense
3	41926021	rs17217746	A	G	0.18	11_Weak_Txn	Quies	7					E2F,Osf2	ULK4	intronic
3	41926148	rs17283677	A	G	0.18	11_Weak_Txn	Quies	7				MAFK	Foxd1	ULK4	intronic
3	41926546	rs1716688	G	A	0.8	11_Weak_Txn	Quies	6						ULK4	intronic
3	41927150	rs73083326	G	T	0.16	11_Weak_Txn	Quies	6					Evi-1,Mrg,Tgif1	ULK4	intronic
3	41927151	rs73083329	C	T	0.16	11_Weak_Txn	Quies	7					Mrg,Tgif1	ULK4	intronic
3	41927273	rs4973991	C	T	0.8	11_Weak_Txn	Quies	5					OTX	ULK4	intronic
3	41927505	rs73083333	G	A	0.18	11_Weak_Txn	Quies	7					7 altered motifs	ULK4	intronic
3	41927938	rs9838965	C	T	0.8	11_Weak_Txn	Quies	7					CEBPB,COMP1,Hsf	ULK4	intronic
3	41928044	rs9839399	G	A	0.8	11_Weak_Txn	Quies	7					Gmeb1,Pax-4	ULK4	intronic
3	41928317	rs56167033	C	T	0.18	11_Weak_Txn	Quies	7					NRSF,PLAG1,Zfx	ULK4	intronic
3	41929538	rs59873855	T	C	0.18	11_Weak_Txn	Quies	7		BRST			4 altered motifs	ULK4	intronic
3	41929960	rs1716660	G	A	0.8	11_Weak_Txn	Quies	7		5 organs	BRST,BRST		4 altered motifs	ULK4	intronic
3	41930041	rs1716999	C	G	0.8	11_Weak_Txn	Quies	6	ESC, IPSC	7 organs	ESDR,BRST,SKIN		Gm397,Nkx2	ULK4	intronic
3	41930219	rs1717000	A	C	0.8	11_Weak_Txn	Quies	6	ESC, IPSC	7 organs	ESDR,IPSC,BRST		BDP1,TBX5	ULK4	intronic
3	41930379	rs73087368	A	G	0.18	11_Weak_Txn	Quies	6	ESC, IPSC	7 organs	6 organs		HEY1,NF-Y,Smad3	ULK4	intronic
3	41931473	rs4973995	T	C	0.8	11_Weak_Txn	Quies	3a		ESC, IPSC	MUS		Pou2f2,Pou3f2	ULK4	intronic
3	41931751	rs76313799	A	C	0.18	11_Weak_Txn	Quies	4		ESC			7 altered motifs	ULK4	intronic
3	41931770	rs76276404	A	G	0.18	11_Weak_Txn	Quies	5		ESC			5 altered motifs	ULK4	intronic
3	41932076	rs113941228	G	A	0.18	11_Weak_Txn	Quies	3a	ESC				4 altered motifs	ULK4	intronic
3	41932858	rs113059632	G	A	0.18	11_Weak_Txn	Quies	5	ESC, IPSC, FAT				4 altered motifs	ULK4	intronic
3	41933389	rs113772069	T	C	0.18	11_Weak_Txn	Quies	7					TCF11::MafG	ULK4	intronic
3	41935127	rs144578724	CATT	C	0.18	11_Weak_Txn	Quies	6					4 altered motifs	ULK4	intronic
3	41936827	rs73087378	G	A	0.18	11_Weak_Txn	Low	7					Mef2,Pax-4,Pou2f2	ULK4	intronic
3	41937890	rs74371586	G	A	0.18	11_Weak_Txn	Low	5					Crx,LXR,Zbtb3	ULK4	intronic
3	41938044	rs77572508	C	A	0.18	11_Weak_Txn	Low	5					Hdx,Pax-4	ULK4	intronic
3	41938767	rs73069203	T	C	0.18	11_Weak_Txn	Low	6		LIV			DMRT7,FAC1,RREB-1	ULK4	intronic
3	41939198	rs73069208	C	T	0.18	11_Weak_Txn	Low	6						ULK4	intronic
3	41939781	rs73069209	G	A	0.18	11_Weak_Txn	Low	7		PANC, HRT, GI			RXRA	ULK4	intronic
3	41940590	rs73069213	G	A	0.18	11_Weak_Txn	Low	7		HRT, PANC			HNF1,Pax-4	ULK4	intronic
3	41940667	rs138787468	CA	C	0.18	11_Weak_Txn	Low	6		PANC			13 altered motifs	U8	intronic
3	41941898	rs17283929	G	C	0.18	11_Weak_Txn	Elon	7	ESDR	14 organs	14 organs	CFOS		ULK4	intronic
3	41943724	rs17218103	A	G	0.17	11_Weak_Txn	ElonW	5					Hsf,NF-kappaB	ULK4	intronic
3	41945612	rs77778906	A	C	0.18	11_Weak_Txn	ElonW	6					DMRT1,DMRT2,DMRT3	ULK4	intronic
3	41945872	rs77732985	G	A	0.18	11_Weak_Txn	ElonW	6					DMRT2,Pbx-1	ULK4	intronic
3	41946481	rs59476821	A	G	0.18	11_Weak_Txn	ElonW	4			BRN			ULK4	intronic
3	41947321	rs79741604	C	T	0.17	11_Weak_Txn	ElonW	6					Foxq1	ULK4	intronic
3	41948810	rs78342280	G	A	0.18	11_Weak_Txn	Low	6					Mef2	ULK4	intronic
3	41949301	rs59146151	T	C	0.18	11_Weak_Txn	Low	7		BRST, SKIN	4 organs	BATF,CFOS		ULK4	intronic
3	41949569	rs60659106	G	C	0.18	11_Weak_Txn	Low	7		BLD, BRN			HDAC2,Pou2f2	ULK4	intronic
3	41950312	rs111277902	C	T	0.18	11_Weak_Txn	Low	7					HEY1,YY1	ULK4	intronic
3	41950351	rs145940573	G	A	0.18	11_Weak_Txn	Low	6					NRSF,Zfx,Zic	ULK4	intronic
3	41950520	rs112245154	G	T	0.18	11_Weak_Txn	Low	4					GATA,Myf,Zbtb3	ULK4	intronic
3	41950532	rs142677174	C	T	0.18	11_Weak_Txn	Low	7					10 altered motifs	ULK4	intronic
3	41950973	rs73069240	A	T	0.18	11_Weak_Txn	Low	7					CDP	ULK4	intronic
3	41951452	rs73069245	G	A	0.18	11_Weak_Txn	Low	7					CEBPA,CEBPB,CEBPD	ULK4	intronic
3	41951547	rs113528686	T	C	0.18	11_Weak_Txn	Low	7					7 altered motifs	ULK4	intronic
3	41952303	rs4547673	A	C	0.18	11_Weak_Txn	Low	6					7 altered motifs	ULK4	intronic
3	41952445	rs4299460	A	C	0.18	11_Weak_Txn	Low	7						ULK4	intronic
3	41952539	rs4264702	T	A	0.17	11_Weak_Txn	Low	7					4 altered motifs	ULK4	intronic
3	41952540	rs4577439	T	A	0.17	11_Weak_Txn	Low	6					4 altered motifs	ULK4	intronic
3	41952852	rs35263917	T	C	0.18	11_Weak_Txn	Low	6						ULK4	missense
3	41953564	rs75651509	A	G	0.18	11_Weak_Txn	Low	7					COMP1	ULK4	intronic
3	41958161	rs12108049	A	G	0.18	11_Weak_Txn	Low	7					8 altered motifs	ULK4	intronic
3	41958895	rs77047799	T	C	0.18	11_Weak_Txn	Low	7					Mrg1::Hoxa9,Smad4	ULK4	intronic
3	41959357	rs55899232	T	C	0.18	11_Weak_Txn	Low	5					8 altered motifs	ULK4	intronic
3	42020973	rs7652369	T	G	0.18	13_Heterochrom/lo	Quies	7						17kb 5' of ULK4	intronic
3	136109696	rs61789642	C	T	0.14	11_Weak_Txn	Low	6		HRT, OVRY, VAS	HRT,VAS	GATA2		STAG1	intronic
3	136109752	rs61789643	G	T	0.14	11_Weak_Txn	Low	6		HRT, OVRY, VAS				STAG1	intronic
3	136154860	rs34154714	C	T	0.14	11_Weak_Txn	Low	7					HNF4,SREBP	STAG1	intronic
3	136195130	rs34498968	T	C	0.15	10_Txn_Elongation	Elon	7		LNG, BLD			5 altered motifs	STAG1	intronic
3	136291562	rs13069695	T	C	0.14	10_Txn_Elongation	Elon	4					7 altered motifs	STAG1	intronic
3	136294757	rs13065626	C	G	0.15	11_Weak_Txn	Low	5		ESDR			Hsf,PTF1-beta	STAG1	intronic
3	136327569	rs35849216	C	T	0.15	11_Weak_Txn	Elon	7		SKIN			NF-kappaB,NRSF,Znf143	STAG1	intronic
3	136387638	rs13063893	C	T	0.16	11_Weak_Txn	Elon	6		SKIN	LNG,SKIN		NRSF	STAG1	intronic
3	136425600	rs13072691	T	C	0.14	11_Weak_Txn	ElonW	6					4 altered motifs	STAG1	intronic
3	136437884	rs34738913	T	A	0.15	11_Weak_Txn	ElonW	6			BRN			STAG1	intronic
3	136455007	rs34613715	A	T	0.16	7_Weak_Enhancer	Elon	7	BLD	BLD, BRN			RREB-1	STAG1	intronic
3	136461860	rs34281413	C	T	0.15	7_Weak_Enhancer	EnhWF	5		BLD			6 altered motifs	STAG1	intronic
3	136541667	rs62410363	C	T	0.18	13_Heterochrom/lo	Quies	6						SLC35G2	intronic
3	136581611	rs71630059	G	A	0.25	1_Active_Promoter	Tss	5	24 organs	BLD	51 organs	11 bound proteins	7 altered motifs	NCK1	intronic
3	136589548	rs11715604	AA	A,AT		10_Txn_Elongation	Elon	7		ESC, BRST, BLD				NCK1	intronic
3	136609838	rs13077864	T	C	0.25	11_Weak_Txn	Low	6		BLD, LIV			ERalpha-a,Foxa,Ik-2	NCK1	intronic
3	136635171	rs16844241	A	G	0.25	10_Txn_Elongation	Elon	7		5 organs	SKIN		5 altered motifs	NCK1	intronic
3	136659779	rs80201571	G	T	0.25	7_Weak_Enhancer	EnhWF	4		BLD, LIV			4 altered motifs	NCK1	intronic
3	169464942	rs13097028	C	T	0.34	12_Repressed	Repr	3a		BLD	BLD,BLD,BLD		ETF	17kb 3' of TERC
3	169467481	rs10936596	T	C	0.34	12_Repressed	Repr	7			BRST,BRST			15kb 3' of TERC
3	169471284	rs7431994	G	T		13_Heterochrom/lo	ReprD	5		LIV			16 altered motifs	11kb 3' of TERC
3	169471988	rs34047440	T	C		13_Heterochrom/lo	ReprW	5		GI, LIV			7 altered motifs	10kb 3' of TERC
3	169477506	rs12638862	A	G	0.26	7_Weak_Enhancer	EnhWF	5	BLD	6 organs	SKIN,THYM		Pax-4,TCF4	4.9kb 3' of TERC
3	169480204	rs12630450	A	G	0.27	11_Weak_Txn	Low	4		FAT				2.2kb 3' of TERC
3	169481271	rs12696304	C	G	0.27	2_Weak_Promoter	PromF	6	BLD, STRM, SKIN	10 organs	ESC,BLD	RPC155	Foxd1	1.1kb 3' of TERC
3	169482335	rs2293607	T	C	0.25	1_Active_Promoter	Tss	6	24 organs	IPSC, BLD, HRT	35 organs	14 bound proteins	4 altered motifs	62bp 3' of TERC
3	169486144	rs9822885	A	G	0.27	13_Heterochrom/lo	Low	5		SKIN	BLD,BLD		Ik-2,STAT	ACTRT3	intronic
3	169486271	rs9860874	C	A	0.27	13_Heterochrom/lo	Low	7			BLD,BLD		CTCF,Nanog,TCF12	ACTRT3	intronic
3	169486508	rs35446936	G	A	0.24	13_Heterochrom/lo	Low	3a					Ets,ZBTB33	ACTRT3	intronic
3	169487437	rs12637184	G	A	0.25	1_Active_Promoter	Tss	4	24 organs	BLD	43 organs	16 bound proteins	19 altered motifs	ACTRT3	5'-UTR
3	169487501	rs9811216	T	C	0.27	1_Active_Promoter	Tss	5	24 organs	BLD	43 organs	14 bound proteins	Nrf1	ACTRT3	5'-UTR
3	169487651	rs9866776	C	A	0.27	1_Active_Promoter	TssF	6	24 organs	BLD, THYM	39 organs	9 bound proteins	6 altered motifs	ACTRT3	5'-UTR
3	169488691	rs191674933	A	T	0.1	11_Weak_Txn	Low	5					14 altered motifs	1kb 5' of ACTRT3
3	169488718	rs187047327	A	T	0.11	11_Weak_Txn	Low	4					14 altered motifs	1kb 5' of ACTRT3
3	169489082	rs28465436	A	C	0.18	11_Weak_Txn	Low	4					16 altered motifs	1.4kb 5' of ACTRT3
3	169489103	rs185857314	G	A	0.17	11_Weak_Txn	Low	2a					15 altered motifs	1.4kb 5' of ACTRT3
3	169489946	rs3821383	A	C,G,T	0.27	1_Active_Promoter	Tss	6	23 organs	BLD	49 organs	22 bound proteins		906bp 5' of MYNN
3	169492101	rs10936599	C	T	0.25	1_Active_Promoter	TssF	6			SKIN,GI		Eomes,NRSF,Zfp691	MYNN	synonymous
3	169493283	rs3950296	C	G	0.25	6_Weak_Enhancer	PromF	6		21 organs			Mrg,Pbx3	MYNN	intronic
3	169494627	rs9866116	A	G	0.27	9_Txn_Transition	Elon	6		BLD, GI			5 altered motifs	MYNN	intronic
3	169497585	rs1317082	A	G	0.25	10_Txn_Elongation	ElonW	2b		BLD, BRN			5 altered motifs	MYNN	intronic
3	169500487	rs3772190	G	A	0.25	10_Txn_Elongation	Elon	5					GATA,RXRA,TATA	MYNN	intronic
3	169502180	rs1920120	T	C	0.27	10_Txn_Elongation	ElonW	4					4 altered motifs	MYNN	intronic
3	169503432	rs2141595	C	T	0.27	10_Txn_Elongation	Elon	7						MYNN	intronic
3	169506141	rs1920122	C	T	0.27	10_Txn_Elongation	ElonW	6					Evi-1	MYNN	3'-UTR
3	169506173	rs1920123	C	T	0.27	10_Txn_Elongation	ElonW	6					4 altered motifs	MYNN	3'-UTR
3	169508272	rs13069553	A	G	0.25	10_Txn_Elongation	Elon	6		BLD	BRN		CIZ,HDAC2,HMG-IY	767bp 3' of MYNN
3	169508915	rs7625734	T	C	0.27	11_Weak_Txn	Pol2	7		ESC, BRN, BONE	LNG,ADRL	MAFK	6 altered motifs	1.4kb 3' of MYNN
3	169509244	rs7633750	G	A	0.27	11_Weak_Txn	ElonW	5					4 altered motifs	1.7kb 3' of MYNN
3	169509652	rs1997392	C	T	0.27	11_Weak_Txn	ElonW	7					BRCA1	1.6kb 3' of LRRC34
3	169510789	rs9868000	G	A	0.27	11_Weak_Txn	Elon	5					Hand1,Smad3	426bp 3' of LRRC34
3	169512145	rs7621631	C	A	0.26	11_Weak_Txn	ElonW	3a					6 altered motifs	LRRC34	intronic
3	169512241	rs7643115	G	A	0.25	11_Weak_Txn	Elon	5					Nrf-2,TCF11::MafG	LRRC34	intronic
3	169514585	rs10936600	A	T	0.25	11_Weak_Txn	Quies	7						LRRC34	missense
3	169518455	rs6793295	T	C	0.27	13_Heterochrom/lo	Quies	6					HDAC2	LRRC34	missense
3	169522387	rs9827710	G	C		13_Heterochrom/lo	Quies	7					Evi-1,GR	LRRC34	intronic
3	169524016	rs11711621	C	T	0.25	13_Heterochrom/lo	Quies	7					8 altered motifs	LRRC34	intronic
3	169524862	rs3796145	A	C	0.25	13_Heterochrom/lo	Quies	7					4 altered motifs	LRRC34	intronic
3	169526272	rs28626343	T	C	0.25	13_Heterochrom/lo	Quies	7						LRRC34	intronic
3	169528449	rs10936601	C	T	0.27	13_Heterochrom/lo	Quies	6					AP-1,BATF,BCL	LRRC34	intronic
3	169528523	rs9831661	G	T	0.27	13_Heterochrom/lo	Quies	6		BLD			Gm397,Mrg1::Hoxa9	LRRC34	intronic
3	187945728	rs1383058	C	T	0.87	13_Heterochrom/lo	ReprW	5	GI	9 organs				LPP	intronic
3	187954414	rs4459895	A	C	0.82	13_Heterochrom/lo	ReprW	5		5 organs			CDP,Foxd3	LPP	intronic
3	187970450	rs10804914	A	G	0.82	12_Repressed	Low	5					9 altered motifs	LPP	intronic
4	107822227	rs59307944	T	C		13_Heterochrom/lo	Quies	5						21kb 3' of DKK2
4	107822288	rs35728523	CA	C,CC		13_Heterochrom/lo	Quies	7						21kb 3' of DKK2
4	107822792	rs56388412	C	A		13_Heterochrom/lo	Quies	5					MIF-1,NF-Y	20kb 3' of DKK2
4	137765228	rs112225416	A	T		13_Heterochrom/lo	Quies	6					4 altered motifs	RP11-138I17.1
5	95221337	rs1043381	C	T	0.29	7_Weak_Enhancer	EnhWF	4					Pbx-1	ELL2	3'-UTR
5	95222156	rs17085231	C	T	0.29	10_Txn_Elongation	Gen3'	3a		LIV			Irf	ELL2	3'-UTR
5	95222277	rs11135441	C	T	0.33	10_Txn_Elongation	Gen3'	4		LIV	MUS,SKIN		CEBPG	ELL2	3'-UTR
5	95222511	rs11135442	T	C	0.29	10_Txn_Elongation	Elon	5		LIV				ELL2	3'-UTR
5	95225039	rs57949227	C	A	0.22	10_Txn_Elongation	Elon	3a		LIV, PANC, LNG	BLD		4 altered motifs	ELL2	intronic
5	95226655	rs6556893	A	G	0.29	10_Txn_Elongation	Elon	7		LNG, LIV			4 altered motifs	ELL2	intronic
5	95227462	rs6879652	T	C	0.29	10_Txn_Elongation	Gen3'	5		6 organs	BLD,SKIN		HNF4,Hsf,NF-I	ELL2	intronic
5	95227507	rs10035477	T	C	0.29	10_Txn_Elongation	Gen3'	1f			5 organs		AP-2,EWSR1-FLI1	ELL2	intronic
5	95228836	rs3777208	A	G	0.29	10_Txn_Elongation	Gen3'	4		LIV	SKIN	CTCF	PEBP,Pou1f1,Sox	ELL2	intronic
5	95229429	rs6890954	T	C	0.29	10_Txn_Elongation	Gen3'	7					PTF1-beta	ELL2	intronic
5	95231115	rs3777207	C	T	0.22	10_Txn_Elongation	Elon	5		8 organs	5 organs		Pbx3,RFX5	ELL2	intronic
5	95232541	rs2546191	G	A	0.29	10_Txn_Elongation	Gen3'	3a		10 organs			GR,Nkx2	ELL2	intronic
5	95232551	rs967546	G	A	0.29	10_Txn_Elongation	Gen3'	4		10 organs	SKIN		GR	ELL2	intronic
5	95234350	rs3777204	A	G	0.29	10_Txn_Elongation	Elon	5		4 organs			16 altered motifs	ELL2	synonymous
5	95234377	rs3777203	C	T	0.29	10_Txn_Elongation	Elon	6		4 organs			18 altered motifs	ELL2	synonymous
5	95234392	rs3777202	A	C	0.29	10_Txn_Elongation	Elon	7		4 organs				ELL2	synonymous
5	95234630	rs3777201	G	T	0.29	10_Txn_Elongation	Elon	6		5 organs			Arid5a	ELL2	intronic
5	95234791	rs3777200	C	T	0.29	10_Txn_Elongation	Elon	5		5 organs			10 altered motifs	ELL2	intronic
5	95235193	rs2042340	T	C	0.29	10_Txn_Elongation	Elon	7		6 organs			Hoxa7	ELL2	intronic
5	95235627	rs1057964	T	C	0.29	10_Txn_Elongation	Gen3'	6			MUS		4 altered motifs	ELL2	intronic
5	95235748	rs1057963	G	C	0.29	10_Txn_Elongation	Gen3'	5			BLD		7 altered motifs	ELL2	intronic
5	95236010	rs2348984	A	C	0.29	10_Txn_Elongation	Gen3'	5		14 organs			E2F,Ik-1	ELL2	intronic
5	95236415	rs17085249	G	A	0.29	10_Txn_Elongation	Elon	1f		11 organs	BRN,HRT		BCL,NRSF	ELL2	synonymous
5	95236459	rs3815768	C	T	0.29	10_Txn_Elongation	Elon	4		11 organs	5 organs		Rad21	ELL2	missense
5	95237040	rs7716691	C	T	0.29	10_Txn_Elongation	ElonW	6		8 organs			5 altered motifs	ELL2	intronic
5	95237365	rs7702674	A	C	0.29	10_Txn_Elongation	Pol2	4		10 organs	6 organs	POL24H8	HNF4	ELL2	intronic
5	95237780	rs11738768	C	A	0.29	10_Txn_Elongation	Gen3'	5	LNG, BRST, BRN	15 organs	11 organs		12 altered motifs	ELL2	intronic
5	95237916	rs3777197	T	C	0.29	10_Txn_Elongation	ElonW	3a	LNG	15 organs	6 organs		11 altered motifs	ELL2	intronic
5	95238160	rs3777196	A	C	0.29	10_Txn_Elongation	ElonW	5	LNG	13 organs	7 organs		8 altered motifs	ELL2	intronic
5	95238582	rs11739652	C	G	0.29	10_Txn_Elongation	Gen3'	6		8 organs			9 altered motifs	ELL2	intronic
5	95240659	rs56156268	G	A	0.29	10_Txn_Elongation	Elon	7		FAT			Foxj2	ELL2	intronic
5	95240865	rs11744881	A	T	0.29	10_Txn_Elongation	ElonW	6		FAT			CTCF,Cphx,Zbtb12	ELL2	intronic
5	95240996	rs11741563	C	T	0.29	10_Txn_Elongation	ElonW	6		FAT			9 altered motifs	ELL2	intronic
5	95241127	rs11741590	C	T	0.29	10_Txn_Elongation	ElonW	4		FAT			FAC1,GR,Gfi1b	ELL2	intronic
5	95241222	rs10069748	T	C	0.29	10_Txn_Elongation	ElonW	5					Mrg1::Hoxa9	ELL2	intronic
5	95241868	rs10070197	T	C	0.29	10_Txn_Elongation	ElonW	5					BRCA1,SP1,SP2	ELL2	intronic
5	95242931	rs56219066	T	C	0.29	9_Txn_Transition	ElonW	5		8 organs	6 organs		Eomes,Mtf1,RBP-Jkappa	ELL2	intronic
5	95244414	rs2548594	C	T	0.29	9_Txn_Transition	Gen5'	3a		14 organs	LIV		10 altered motifs	ELL2	intronic
5	95245384	rs3777194	C	T	0.29	9_Txn_Transition	Elon	7		14 organs			CDP	ELL2	intronic
5	95246134	rs2270554	T	G	0.29	9_Txn_Transition	ElonW	5		7 organs			Nanog	ELL2	intronic
5	95246760	rs3777193	G	A	0.29	10_Txn_Elongation	Gen3'	5		6 organs			5 altered motifs	ELL2	intronic
5	95246867	rs3777192	G	A	0.29	10_Txn_Elongation	Gen3'	7		6 organs				ELL2	intronic
5	95247105	rs9986236	A	G	0.29	10_Txn_Elongation	Gen3'	6		6 organs			Zbtb3	ELL2	intronic
5	95247634	rs17085266	A	C	0.29	10_Txn_Elongation	Gen3'	4		9 organs	MUS,GI,SKIN	KAP1	CDP,SP2	ELL2	intronic
5	95247972	rs3777190	C	T	0.29	10_Txn_Elongation	Elon	1f		7 organs	ESDR		Maf,Nrf1	ELL2	intronic
5	95250273	rs13361341	A	T	0.29	11_Weak_Txn	Gen3'	6		STRM, BRN, PANC			Mef2,TATA,Zfp105	ELL2	intronic
5	95250478	rs13361837	T	G	0.29	11_Weak_Txn	Gen3'	7		4 organs			AIRE,Irf,Nanog	ELL2	intronic
5	95250892	rs6870370	T	C	0.34	11_Weak_Txn	ElonW	6		BLD, STRM, BRN			6 altered motifs	ELL2	intronic
5	95251238	rs6889029	G	A	0.29	11_Weak_Txn	Elon	6	BRN	9 organs				ELL2	intronic
5	95251911	rs1841010	G	C	0.29	5_Strong_Enhancer	Gen5'	3a	BLD	17 organs	6 organs	PU1	HNF4,RXR::LXR,RXRA	ELL2	intronic
5	95252594	rs9314162	C	A	0.29	5_Strong_Enhancer	EnhF	1f	BLD	14 organs	ESDR,LIV,MUS	FOXA1,FOXA2	CEBPB,p300	ELL2	intronic
5	95253108	rs3777189	C	G	0.29	5_Strong_Enhancer	EnhF	2c		11 organs	BLD,BLD	FOXA1,MAFK	16 altered motifs	ELL2	intronic
5	95253295	rs1458018	G	T	0.29	5_Strong_Enhancer	EnhF	6		12 organs	SKIN		5 altered motifs	ELL2	intronic
5	95253489	rs1458019	A	G	0.29	7_Weak_Enhancer	EnhF	5		11 organs			5 altered motifs	ELL2	intronic
5	95254171	rs2547997	G	T	0.29	7_Weak_Enhancer	EnhWF	5		9 organs	BLD		4 altered motifs	ELL2	intronic
5	95254502	rs3777188	T	C	0.29	7_Weak_Enhancer	EnhWF	1b	BLD	12 organs	SKIN,BLD	GATA1	7 altered motifs	ELL2	intronic
5	95255379	rs4642392	G	A	0.29	7_Weak_Enhancer	EnhWF	7	BLD	7 organs	SKIN			ELL2	intronic
5	95255724	rs1423269	A	G	0.29	7_Weak_Enhancer	EnhWF	1f		4 organs			Irf,Pou2f2	ELL2	intronic
5	95256621	rs147935914	A	ACT	0.29	7_Weak_Enhancer	Gen3'			14 organs			5 altered motifs	ELL2	intronic
5	95256974	rs1423268	T	C	0.29	7_Weak_Enhancer	Elon	7		11 organs				ELL2	intronic
5	95258447	rs2829	T	C	0.29	11_Weak_Txn	Gen5'	7		8 organs			5 altered motifs	ELL2	intronic
5	95258754	rs6885567	T	G	0.29	7_Weak_Enhancer	Gen5'	7		12 organs			4 altered motifs	ELL2	intronic
5	95259862	rs3777185	C	T	0.29	4_Strong_Enhancer	Tss	4	BLD	16 organs	5 organs	GATA1,POL2	ZEB1	ELL2	intronic
5	95261538	rs6877329	C	G	0.29	4_Strong_Enhancer	TssF	5	BLD	13 organs			Ets,STAT	ELL2	intronic
5	95262044	rs3777184	G	C	0.29	4_Strong_Enhancer	Enh	1f	BLD	6 organs			GR,HNF4	ELL2	intronic
5	95262513	rs11738945	C	T	0.23	5_Strong_Enhancer	EnhF	7		6 organs			CDP	ELL2	intronic
5	95262616	rs11742959	T	C	0.23	5_Strong_Enhancer	EnhF	7		6 organs			Pax-4,RFX5	ELL2	intronic
5	95263076	rs199694367	C	T		4_Strong_Enhancer	EnhF	5		5 organs			Brachyury,Pou2f2	ELL2	intronic
5	95263078	rs200572943	C	T		4_Strong_Enhancer	EnhF	5		5 organs			Brachyury,Myc	ELL2	intronic
5	95263392	rs71617112	C	CATAT		4_Strong_Enhancer	EnhWF	7		4 organs			5 altered motifs	ELL2	intronic
5	95263397	rs188394294	G	A	0.21	4_Strong_Enhancer	EnhWF	7		4 organs			5 altered motifs	ELL2	intronic
5	95263547	rs148393777	G	A		4_Strong_Enhancer	EnhF	3a		4 organs	ESDR,BLD		Brachyury,Fox,Foxp1	ELL2	intronic
5	95263735	rs3777183	G	A	0.29	5_Strong_Enhancer	Enh	1f		9 organs	6 organs	15 bound proteins	4 altered motifs	ELL2	intronic
5	95263752	rs3777182	T	A	0.29	5_Strong_Enhancer	Enh	2b		9 organs	9 organs	15 bound proteins	FAC1,RREB-1,SEF-1	ELL2	intronic
5	95264652	rs889302	A	C	0.29	4_Strong_Enhancer	TssF	5	BLD	16 organs	5 organs			ELL2	intronic
5	95265087	rs2015159	C	T	0.29	4_Strong_Enhancer	TssF	5		5 organs			BDP1,GR,LUN-1	ELL2	intronic
5	95265556	rs4563648	G	A	0.29	4_Strong_Enhancer	Enh	4	BLD	6 organs	BLD,THYM,BLD	4 bound proteins	Eomes	ELL2	intronic
5	95268768	rs3777179	G	A	0.24	6_Weak_Enhancer	PromF	1d		8 organs		NFKB	Gfi1,Tgif1	ELL2	intronic
5	95269602	rs56002885	A	G	0.24	7_Weak_Enhancer	EnhWF	5	BLD	8 organs	BLD		PLZF	ELL2	intronic
5	95270241	rs6897997	C	T	0.24	5_Strong_Enhancer	EnhF	4	BLD	15 organs	4 organs	11 bound proteins	5 altered motifs	ELL2	intronic
5	95270865	rs58921760	A	C	0.24	7_Weak_Enhancer	ElonW	6		7 organs	BLD		9 altered motifs	ELL2	intronic
5	95270872	rs72656689	A	G	0.24	7_Weak_Enhancer	ElonW	6		7 organs	BLD		6 altered motifs	ELL2	intronic
5	95271173	rs6883880	A	T	0.24	7_Weak_Enhancer	ElonW	6		6 organs	SKIN,SKIN		18 altered motifs	ELL2	intronic
5	95271478	rs59307279	C	T	0.23	10_Txn_Elongation	Gen5'	4		11 organs	SKIN,BLD,SKIN	JUND	RREB-1	ELL2	intronic
5	95272357	rs1862313	C	T	0.24	10_Txn_Elongation	Gen3'	6		10 organs			CEBPB,GZF1	ELL2	intronic
5	95272428	rs12055287	G	C		10_Txn_Elongation	Gen3'	7		10 organs			VDR	ELL2	intronic
5	95272429	rs57471342	A	C		10_Txn_Elongation	Gen3'	7		10 organs				ELL2	intronic
5	95272433	rs11280102	7-mer	A	0.24	10_Txn_Elongation	Gen3'	7		10 organs			GATA,Pou3f2,Zfp410	ELL2	intronic
5	95273410	rs7700895	T	A	0.24	10_Txn_Elongation	Elon	5	BLD	13 organs		GATA1		ELL2	intronic
5	95273915	rs3777178	G	C	0.24	9_Txn_Transition	Elon	3a	BLD	12 organs	BLD		Hoxa9,Hoxd10,PLZF	ELL2	intronic
5	95274632	rs12055262	T	C	0.24	9_Txn_Transition	Gen5'	5		12 organs	SKIN,SKIN,PLCNT		9 altered motifs	ELL2	intronic
5	95274702	rs6861531	A	G	0.24	5_Strong_Enhancer	Gen5'	5		12 organs	ESDR,PLCNT		5 altered motifs	ELL2	intronic
5	95274795	rs6881355	C	T	0.24	5_Strong_Enhancer	Gen5'	5		12 organs			Gm397,Pou5f1	ELL2	intronic
5	95275068	rs10713994	AT	A	0.24	4_Strong_Enhancer	EnhF	4			SKIN		Hic1,Pax-4	ELL2	intronic
5	95276063	rs3756703	G	A	0.22	5_Strong_Enhancer	EnhF	7	BLD	12 organs	BLD		EBF,GR	ELL2	intronic
5	95276260	rs3822750	C	A	0.22	7_Weak_Enhancer	EnhF	6	IPSC	13 organs			Evi-1,Homez	ELL2	intronic
5	95277555	rs3777175	A	G	0.23	7_Weak_Enhancer	EnhF	4	BLD	15 organs	BLD			ELL2	intronic
5	95277776	rs57595413	C	T	0.23	7_Weak_Enhancer	EnhF	4		14 organs	6 organs		Nkx2,Pax-8	ELL2	intronic
5	95278019	rs55841351	A	G	0.23	11_Weak_Txn	EnhWF	6		11 organs			6 altered motifs	ELL2	intronic
5	95278679	rs3734131	G	A	0.23	11_Weak_Txn	Elon	6		9 organs	BLD		6 altered motifs	ELL2	intronic
5	95279233	rs10073752	A	C	0.23	11_Weak_Txn	ElonW	7					Mef2,PLZF,Sox	ELL2	intronic
5	95280033	rs7705720	T	C	0.23	6_Weak_Enhancer	PromF	6		7 organs			GR,Pou5f1,Sox	ELL2	intronic
5	95280848	rs17085333	T	A	0.23	6_Weak_Enhancer	PromF	5		15 organs			10 altered motifs	ELL2	intronic
5	95281353	rs3777173	C	T	0.23	6_Weak_Enhancer	PromF	6	FAT, STRM	11 organs				ELL2	intronic
5	95282091	rs2546199	A	C	0.23	6_Weak_Enhancer	Gen5'	5	BLD	16 organs	BLD		ERalpha-a,ZBTB33	ELL2	intronic
5	95283658	rs10052503	A	C	0.23	11_Weak_Txn	ElonW	6					GCM,Hoxa10,Pou2f2	ELL2	intronic
5	95284340	rs201958271	TC	T	0.21	7_Weak_Enhancer	EnhWF	5		7 organs	GI		DMRT2	ELL2	intronic
5	95284340	rs3777170	T	C	0.21	7_Weak_Enhancer	EnhWF	5		7 organs	GI		DMRT2,HNF4,Sox	ELL2	intronic
5	95284341	rs2548595	C	T	0.21	7_Weak_Enhancer	EnhWF	5		7 organs	GI		DMRT2,En-1,RORalpha1	ELL2	intronic
5	95285771	rs3777168	G	A	0.23	4_Strong_Enhancer	Tss	2b	6 organs	12 organs	SKIN,BLD		5 altered motifs	ELL2	intronic
5	95286609	rs200990904	T	C		9_Txn_Transition	Gen5'	6					5 altered motifs	ELL2	intronic
5	95286726	rs6881872	A	C	0.23	9_Txn_Transition	Gen5'	7					5 altered motifs	ELL2	intronic
5	95287113	rs59649116	C	A	0.21	9_Txn_Transition	ElonW	6		LNG, FAT			26 altered motifs	ELL2	intronic
5	95288165	rs57243277	G	A	0.23	9_Txn_Transition	PromF	6		4 organs			10 altered motifs	ELL2	intronic
5	95288576	rs2161318	T	C	0.23	6_Weak_Enhancer	PromF	5		8 organs				ELL2	intronic
5	95288618	rs2112566	G	A	0.23	6_Weak_Enhancer	PromF	5	HRT, BLD	9 organs			4 altered motifs	ELL2	intronic
5	95289333	rs6898371	A	G	0.23	6_Weak_Enhancer	PromF	5	4 organs	10 organs	BLD,SKIN		Nkx2	ELL2	intronic
5	95289384	rs141940330	C	CTTTTG	0.23	6_Weak_Enhancer	PromF	5	4 organs	10 organs	SKIN		11 altered motifs	ELL2	intronic
5	95289398	rs6898399	A	G	0.23	6_Weak_Enhancer	PromF	5	4 organs	10 organs	SKIN		6 altered motifs	ELL2	intronic
5	95289502	rs6877821	C	T	0.23	6_Weak_Enhancer	PromF	5	STRM	11 organs	SKIN		Pou3f1	ELL2	intronic
5	95289542	rs6556894	G	A	0.23	6_Weak_Enhancer	PromF	5	STRM	11 organs			Mef2	ELL2	intronic
5	95291056	rs3777166	G	C	0.23	2_Weak_Promoter	PromF	5	6 organs	14 organs	HRT		32 altered motifs	ELL2	intronic
5	95291425	rs3777165	G	A	0.23	2_Weak_Promoter	TssF	7	9 organs	16 organs	BRN			ELL2	intronic
5	95292267	rs6894651	C	T	0.23	2_Weak_Promoter	TssF	4	14 organs	15 organs	6 organs	CTCF	Foxf1,TATA	ELL2	intronic
5	95293316	rs3777163	C	G	0.23	1_Active_Promoter	TssF	5	13 organs	11 organs			Evi-1,Hoxa13	ELL2	intronic
5	95293412	rs3777162	G	A	0.23	1_Active_Promoter	TssF	5	14 organs	11 organs	BLD,BLD		6 altered motifs	ELL2	intronic
5	95310985	rs10515232	C	T	0.22	13_Heterochrom/lo	Quies	1f			CRVX	4 bound proteins	SIX5,Spz1	AC008592.7
5	95323378	rs7724599	T	C	0.23	13_Heterochrom/lo	Quies	5	ESDR, LIV	GI, PANC			Irf,Pax-5,p300	CTD-2337A12.1
5	95324375	rs7705279	G	A	0.23	13_Heterochrom/lo	Quies	6	LIV	4 organs				CTD-2337A12.1
6	442276	rs67068034	G	T	0.18	13_Heterochrom/lo	ReprW	6					CEBPB,STAT	31kb 3' of IRF4
6	442357	rs9392017	G	A	0.26	13_Heterochrom/lo	ReprW	7					7 altered motifs	31kb 3' of IRF4
6	33540209	rs210134	A	G	0.71	4_Strong_Enhancer	TssF	1f		8 organs				119bp 3' of BAK1
6	33540692	rs145004927	T	A		9_Txn_Transition	Gen5'	5					Foxd3,GATA,STAT	BAK1	3'-UTR
6	33541507	rs511515	A	G	0.68	9_Txn_Transition	Gen5'	5					4 altered motifs	BAK1	3'-UTR
6	33546930	rs210143	T	C	0.71	1_Active_Promoter	Tss	4	19 organs	13 organs		CTCF		BAK1	intronic
8	129113373	rs10453	C	T	0.36	10_Txn_Elongation	Gen3'	5					19 altered motifs	PVT1
8	129115217	rs2720680	A	G	0.37	5_Strong_Enhancer	Enh	3a		14 organs	4 organs		10 altered motifs	1.7kb 3' of PVT1
11	123395246	rs4525246	G	C	0.24	11_Weak_Txn	Low	5		6 organs			4 altered motifs	1.1kb 5' of GRAMD1B
11	123395456	rs4936821	G	C	0.27	11_Weak_Txn	Low	5		9 organs			LXR,Pou6f1,Spz1	887bp 5' of GRAMD1B
11	123395713	rs4936823	T	G	0.27	11_Weak_Txn	Low	5	BRN	13 organs			DMRT3,DMRT4,Sox	630bp 5' of GRAMD1B
11	123396674	rs35709687	G	C	0.24	11_Weak_Txn	Low	5	8 organs	10 organs	4 organs		7 altered motifs	GRAMD1B	5'-UTR
15	40387728	rs11637595	C	T	0.27	4_Strong_Enhancer	Enh	5		19 organs	9 organs		AP-1,NRSF	BMF	intronic
15	40387971	rs11637681	A	G	0.27	4_Strong_Enhancer	Enh	4	GI	19 organs	BLD		SRF,THAP1	BMF	intronic
15	40388492	rs11634257	T	A	0.27	4_Strong_Enhancer	Tss	4	BLD	19 organs	12 organs	4 bound proteins	GR,NF-AT1,Pax-4	BMF	intronic
15	40391965	rs35603048	C	T	0.25	4_Strong_Enhancer	TssF	5	BLD	20 organs	6 organs		TCF11::MafG	BMF	intronic
15	40397191	rs34245505	C	G	0.19	4_Strong_Enhancer	Tss	2b	8 organs	23 organs	53 organs	24 bound proteins	EWSR1-FLI1	BMF	intronic
15	40400195	rs35477346	T	C	0.31	4_Strong_Enhancer	Tss	4	18 organs	14 organs	12 organs	HNF4G,ZNF263	Pax-4,RXRA	BMF	intronic
16	85984600	rs908988	G	A	0.7	7_Weak_Enhancer	Low	5		ESDR, PLCNT	ESDR		ERalpha-a	28kb 3' of IRF8
16	85984889	rs908987	T	C	0.71	7_Weak_Enhancer	Low	5		ESDR, PLCNT			EWSR1-FLI1,Nanog	29kb 3' of IRF8
16	85984928	rs908986	G	C	0.71	11_Weak_Txn	Low	5		ESDR, PLCNT			4 altered motifs	29kb 3' of IRF8
16	85985002	rs908985	T	C	0.71	11_Weak_Txn	Low	5		ESDR, PLCNT			Myc,SREBP	29kb 3' of IRF8
16	85985029	rs908984	T	A	0.71	11_Weak_Txn	Low	5		ESDR, PLCNT			COMP1,GATA	29kb 3' of IRF8
16	85985357	rs1915034	A	G	0.73	11_Weak_Txn	Low	5		ESDR, PLCNT			Msx-1,SEF-1,SRF	29kb 3' of IRF8
16	85985361	rs4240807	A	C	0.73	11_Weak_Txn	Low	5		ESDR, PLCNT			SEF-1,SRF	29kb 3' of IRF8
16	85985431	rs1915033	T	C	0.71	11_Weak_Txn	Low	5		ESDR			BDP1,Pou2f2	29kb 3' of IRF8
16	85985535	rs4843871	G	A	0.7	11_Weak_Txn	Low	7		ESDR			NRSF,RXRA,Sin3Ak-20	29kb 3' of IRF8
16	85985671	rs4843872	A	G	0.69	11_Weak_Txn	Low	5					5 altered motifs	29kb 3' of IRF8
16	85985771	rs10863201	C	T	0.69	11_Weak_Txn	Low	5					8 altered motifs	30kb 3' of IRF8
16	85987998	rs10863202	A	G	0.7	11_Weak_Txn	Low	5					7 altered motifs	32kb 3' of IRF8
16	85988360	rs8060960	T	C	0.71	7_Weak_Enhancer	Low	5		IPSC, ESC, BLD			NF-E2,Sin3Ak-20	32kb 3' of IRF8
16	85988598	rs8048151	C	T	0.72	7_Weak_Enhancer	EnhWF	4		IPSC, ESC, BLD	BLD,BLD,PLCNT		5 altered motifs	32kb 3' of IRF8
16	85988895	rs6540235	T	C	0.7	7_Weak_Enhancer	EnhWF	2b		IPSC, BLD	4 organs		7 altered motifs	33kb 3' of IRF8
16	85989069	rs7186247	T	G	0.7	6_Weak_Enhancer	EnhF	5		BLD	BLD,BLD,SKIN		9 altered motifs	33kb 3' of IRF8
16	85989184	rs7199472	G	T	0.7	4_Strong_Enhancer	EnhF	4		BLD	BLD		GR,HDAC2	33kb 3' of IRF8
16	85989775	rs4843873	A	G	0.72	1_Active_Promoter	Enh	5	BLD	BLD, MUS	BLD		TATA	34kb 3' of IRF8
16	85989898	rs4843874	C	T	0.72	1_Active_Promoter	Enh	5	BLD	BLD			6 altered motifs	34kb 3' of IRF8
22	50950076	rs131821	A	AT		11_Weak_Txn	DnaseU	6					Foxp1,HDAC2,p300	NCAPH2	intronic
